# Supplementary material for: SRSF3-TRIM28-MDC1 prevents DNA damage caused by R-loops in fatty liver disease in mice
Source: JCI Insight. 2026 Jan 9;11(1):e188629. doi: 10.1172/jci.insight.188629 (PMC12890501; doi:10.1172/jci.insight.188629)
Supplement: Supplemental tables 1-2 [file jciinsight-11-188629-s019.xlsx]

## Sheet: Table 1 Enrichment of R-loops
Supplementary Table 1: Enrichment of R-loop peaks for different genomic features
Annotation	Total genomic size (bp)		Number of peaks - Srsf3KO	Log2 Ratio (obs/exp)	LogP enrichment	Percent		Number of peaks - Control	Log2 Ratio (obs/exp)	LogP enrichment	Percent		Difference No peaks	Difference % peaks
SINE	196371795		7714	1.057	-1821.79	15.1169		6018	1.118	-1574.75	15.794		1696	-0.677138
Promoter	30199116		2204	1.95	-1376.65	4.31911		1658	1.959	-1044.27	4.35136		546	-0.0322507
Exon	34637734		2153	1.719	-1092.64	4.21917		1519	1.635	-709.704	3.98656		634	0.232607
CpG-Island	3120067		417	2.823	-462.94	0.817182		304	2.787	-331.73	0.797837		113	0.0193449
5UTR	2375187		359	3.001	-437.196	0.703522		237	2.821	-263.984	0.621998		122	0.0815233
DNA	28672013		880	0.701	-93.291	1.72451		655	0.694	-68.989	1.71902		225	0.00548484
TTS	27310824		737	0.515	-45.322	1.44428		597	0.63	-53.196	1.56681		140	-0.122529
Simple_repeat	57509780		1314	0.275	-25.685	2.57501		980	0.271	-19.274	2.57198		334	0.00303041
3UTR	20758984		515	0.393	-20.31	1.00923		379	0.371	-14.036	0.994672		136	0.0145577
Intron	602752347		11668	0.036	-6.625	22.8654		8706	0.033	-4.736	22.8486		2962	0.0168349
Low_complexity	19380292		411	0.167	-4.527	0.805424		334	0.287	-8.434	0.876571		77	-0.071147
LTR	312893904		4431	-0.415	-230.176	8.6833		3322	-0.412	-170.066	8.71847		1109	-0.0351759
Intergenic	822343501		11524	-0.431	-788.372	22.5832		8531	-0.445	-625.583	22.3893		2993	0.193924
LINE	543494309		6702	-0.615	-859.857	13.1337		4863	-0.658	-721.885	12.7628		1839	0.370934

## Sheet: Table 2 SRSF3 Co-ip proteins
Protein IDs	Majority protein IDs	Protein names	Gene names	Potential Contaminant from HEK293-FLAG Crapome (>50% studies)	Intensity	Intensity Ctrl	Intensity MG132	LFQ intensity Ctrl	LFQ intensity MG132	MS/MS count Ctrl	MS/MS count MG132	MS/MS count	Potential contaminant MaxQuant	GlyGly (K) site positions	Fasta headers	Number of proteins	Peptide counts (all)	Peptide counts (razor+unique)	Peptide counts (unique)	Peptides	Razor + unique peptides	Unique peptides	Peptides Ctrl	Peptides MG132	Razor + unique peptides Ctrl	Razor + unique peptides MG132	Unique peptides Ctrl	Unique peptides MG132	Sequence coverage [%]	Unique + razor sequence coverage [%]	Unique sequence coverage [%]	Mol. weight [kDa]	Sequence length		CrapOME Input	Mapped Gene Symbol	Num of Expt. Found	Total number Expts	Percent Expts	Ave Spectral Count	Max Spectral Count
P35579;REV__Q9UKV3;P12883;P13535;Q9UKX3;P13533;P12882;P11055;Q9UKX2;A7E2Y1	P35579	Myosin-9	MYH9	N	11793000000	8595600000	3197600000	8624300000	7864000000	803	674	1477			Myosin-9 OS=Homo sapiens GN=MYH9 PE=1 SV=4	10	211;1;1;1;1;1;1;1;1;1	211;1;1;1;1;1;1;1;1;1	184;1;0;0;0;0;0;0;0;0	211	211	184	206	203	206	203	179	177	71.4	71.4	65.2	226.53	1960		MYH9	MYH9	448	716	62.5698	51.8	667
P84103	P84103	Serine/arginine-rich splicing factor 3	SRSF3	N	27223000000	18911000000	8312400000	21423000000	18406000000	177	167	344			Serine/arginine-rich splicing factor 3 OS=Homo sapiens GN=SRSF3 PE=1 SV=1	1	20	20	19	20	20	19	19	19	19	19	18	18	60.4	60.4	60.4	19.329	164		SRSF3	SRSF3	392	716	54.7486	5.3	42
P63261	P63261	Actin, cytoplasmic 2;Actin, cytoplasmic 2, N-terminally processed	ACTG1	Y	2950400000	2212100000	738320000	1956100000	1933900000	140	114	254			Actin, cytoplasmic 2 OS=Homo sapiens GN=ACTG1 PE=1 SV=1	1	31	31	2	31	31	2	30	29	30	29	2	2	74.9	74.9	4.8	41.792	375		ACTG1	ACTG1	667	716	93.1564	49.9	1014
P35580	P35580	Myosin-10	MYH10	N	406660000	303350000	103310000	297990000	274910000	128	97	225			Myosin-10 OS=Homo sapiens GN=MYH10 PE=1 SV=3	1	103	83	77	103	83	77	100	91	80	72	74	66	48.1	39.7	37.3	229	1976		MYH10	MYH10	379	716	52.933	30	750
Q69YQ0	Q69YQ0	Cytospin-A	SPECC1L	N	544220000	394840000	149380000	399110000	372320000	117	97	214			Cytospin-A OS=Homo sapiens GN=SPECC1L PE=1 SV=2	1	61	61	61	61	61	61	57	58	57	58	57	58	51.5	51.5	51.5	124.6	1117		SPECC1L	SPECC1L	28	716	3.91061	5	30
P60660;P14649	P60660	Myosin light polypeptide 6	MYL6	Y	1433900000	1081300000	352580000	980560000	911680000	71	67	138			Myosin light polypeptide 6 OS=Homo sapiens GN=MYL6 PE=1 SV=2	2	13;3	13;3	13;3	13	13	13	13	13	13	13	13	13	80.8	80.8	80.8	16.93	151		MYL6	MYL6	411	716	57.4022	6.8	50
Q14676	Q14676	Mediator of DNA damage checkpoint protein 1	MDC1	N	367460000	245490000	121980000	257290000	278300000	74	51	125			Mediator of DNA damage checkpoint protein 1 OS=Homo sapiens GN=MDC1 PE=1 SV=3	1	50	50	50	50	50	50	45	44	45	44	45	44	37	37	37	226.66	2089		MDC1	MDC1	148	716	20.6704	32.1	123
CON__P13645;P13645;CON__P02535-1;CON__P08730-1;CON__Q148H6;CON__Q7Z3Z0;CON__Q7Z3Y8;Q7Z3Z0;Q7Z3Y8	CON__P13645;P13645	Keratin, type I cytoskeletal 10	KRT10	Y	323470000	255100000	68374000	216360000	181670000	66	59	125	+		;Keratin, type I cytoskeletal 10 OS=Homo sapiens GN=KRT10 PE=1 SV=6	9	29;29;7;3;3;2;2;2;2	29;29;7;3;3;2;2;2;2	23;23;4;0;0;0;0;0;0	29	29	23	28	29	28	29	22	23	56.8	56.8	49.2	59.51	593		KRT10	KRT10	616	716	86.0335	47	811
Q13263	Q13263	Transcription intermediary factor 1-beta	TRIM28	N	544200000	378180000	166020000	384480000	424180000	58	58	116			Transcription intermediary factor 1-beta OS=Homo sapiens GN=TRIM28 PE=1 SV=5	1	24	24	24	24	24	24	24	22	24	22	24	22	40.1	40.1	40.1	88.549	835		TRIM28	TRIM28	466	716	65.0838	16.1	94
P04264;CON__P04264	P04264;CON__P04264	Keratin, type II cytoskeletal 1	KRT1	Y	345290000	222550000	122740000	233580000	308910000	56	57	113	+		Keratin, type II cytoskeletal 1 OS=Homo sapiens GN=KRT1 PE=1 SV=6;	2	32;31	29;28	21;20	32	29	21	32	30	29	27	21	20	44.7	41	35.2	66.038	644		KRT1	KRT1	671	716	93.7151	58.6	1141
CON__Q3SX28	CON__Q3SX28			Y	387340000	285880000	101460000	307380000	227830000	52	52	104	+			1	29	29	5	29	29	5	29	26	29	26	5	5	52.5	52.5	5.6	33.012	284
CON__P02769;CON__P02768-1;P02768	CON__P02769			Y	193630000	161190000	32447000	150050000	85370000	64	33	97	+			3	33;3;3	33;3;3	33;3;3	33	33	33	33	25	33	25	33	25	67.1	67.1	67.1	69.293	607
P35527;CON__P35527	P35527;CON__P35527	Keratin, type I cytoskeletal 9	KRT9	Y	350440000	196640000	153790000	213640000	359200000	38	58	96	+		Keratin, type I cytoskeletal 9 OS=Homo sapiens GN=KRT9 PE=1 SV=3;	2	30;29	30;29	30;29	30	30	30	23	30	23	30	23	30	66.9	66.9	66.9	62.064	623		KRT9	KRT9	577	716	80.5866	40.6	688
Q9Y613	Q9Y613	FH1/FH2 domain-containing protein 1	FHOD1	N	306480000	220550000	85939000	198310000	239080000	53	35	88			FH1/FH2 domain-containing protein 1 OS=Homo sapiens GN=FHOD1 PE=1 SV=3	1	27	27	27	27	27	27	26	27	26	27	26	27	28.5	28.5	28.5	126.55	1164		FHOD1	FHOD1	37	716	5.1676	1.6	4
P18615	P18615	Negative elongation factor E	NELFE	N	260330000	188710000	71617000	192170000	180780000	42	42	84			Negative elongation factor E OS=Homo sapiens GN=NELFE PE=1 SV=3	1	24	24	24	24	24	24	24	21	24	21	24	21	63.2	63.2	63.2	43.239	380		NELFE	NELFE	152	716	21.2291	5.3	31
P35908;CON__P35908;Q01546;CON__Q01546;CON__P07744;CON__Q6NXH9;CON__P12035;P12035;CON__Q9R0H5;CON__Q8VED5;CON__Q6IFZ6;CON__Q7Z794;Q7Z794;CON__Q9DCV7;CON__Q8N1N4-2;CON__Q7RTT2;CON__P19013;CON__Q9NSB2;CON__Q6ISB0;Q8N1N4;P19013;Q9NSB2;P12036	P35908;CON__P35908	Keratin, type II cytoskeletal 2 epidermal	KRT2	Y	220010000	154310000	65706000	180430000	142280000	45	38	83	+		Keratin, type II cytoskeletal 2 epidermal OS=Homo sapiens GN=KRT2 PE=1 SV=2;	23	34;33;5;4;3;3;3;3;2;2;2;2;2;1;1;1;1;1;1;1;1;1;1	34;33;5;4;3;3;3;3;2;2;2;2;2;1;1;1;1;1;1;1;1;1;1	23;22;0;0;0;0;0;0;0;0;0;0;0;0;0;0;0;0;0;0;0;0;0	34	34	23	32	27	32	27	22	19	64.5	64.5	50.1	65.432	639		KRT2	KRT2	628	716	87.7095	33.3	614
P46013	P46013	Antigen KI-67	MKI67	N	51350000	30281000	21068000	36594000	49014000	34	43	77			Antigen KI-67 OS=Homo sapiens GN=MKI67 PE=1 SV=2	1	41	41	41	41	41	41	34	36	34	36	34	36	19.7	19.7	19.7	358.69	3256		MKI67	MKI67	246	716	34.3575	75.6	612
Q9H2Y7	Q9H2Y7	Zinc finger protein 106	ZNF106	N	63906000	44182000	19724000	46515000	49653000	36	35	71			Zinc finger protein 106 OS=Homo sapiens GN=ZNF106 PE=1 SV=1	1	35	35	35	35	35	35	30	31	30	31	30	31	28.4	28.4	28.4	208.88	1883		ZNF106	ZNF106	19	716	2.65363	1.7	6
P26373	P26373	60S ribosomal protein L13	RPL13	Y	109390000	71049000	38342000	80068000	87720000	24	36	60			60S ribosomal protein L13 OS=Homo sapiens GN=RPL13 PE=1 SV=4	1	15	15	15	15	15	15	14	14	14	14	14	14	51.2	51.2	51.2	24.261	211		RPL13	RPL13	474	716	66.2011	5.8	50
P19105;O14950	P19105;O14950	Myosin regulatory light chain 12A;Myosin regulatory light chain 12B	MYL12A;MYL12B	Y	260130000	188690000	71439000	173450000	184750000	33	27	60			Myosin regulatory light chain 12A OS=Homo sapiens GN=MYL12A PE=1 SV=2;Myosin regulatory light chain 12B OS=Homo sapiens GN=MYL12B PE=1 SV=2	2	12;12	12;12	8;8	12	12	8	11	11	11	11	8	8	56.1	56.1	39.8	19.794	171		MYL12A;MYL12B
P36578	P36578	60S ribosomal protein L4	RPL4	Y	114420000	89383000	25036000	85749000	66197000	27	22	49			60S ribosomal protein L4 OS=Homo sapiens GN=RPL4 PE=1 SV=5	1	16	16	16	16	16	16	16	15	16	15	16	15	41	41	41	47.697	427		RPL4	RPL4	444	716	62.0112	10.4	82
P02545	P02545	Prelamin-A/C;Lamin-A/C	LMNA	N	24492000	16606000	7885400	16612000	20778000	25	23	48			Prelamin-A/C OS=Homo sapiens GN=LMNA PE=1 SV=1	1	20	20	20	20	20	20	18	19	18	19	18	19	41.1	41.1	41.1	74.139	664		LMNA	LMNA	240	716	33.5196	9	116
P68371;P04350;A6NNZ2	P68371;P04350	Tubulin beta-4B chain;Tubulin beta-4A chain	TUBB4B;TUBB4A	Y	137380000	99471000	37911000	101060000	95169000	26	22	48			Tubulin beta-4B chain OS=Homo sapiens GN=TUBB4B PE=1 SV=1;Tubulin beta-4A chain OS=Homo sapiens GN=TUBB4A PE=1 SV=2	3	15;11;2	15;11;2	4;3;0	15	15	4	15	13	15	13	4	4	43.8	43.8	13	49.83	445		TUBB4B;TUBB4A
P67936	P67936	Tropomyosin alpha-4 chain	TPM4	N	93659000	71586000	22074000	59566000	70199000	25	19	44			Tropomyosin alpha-4 chain OS=Homo sapiens GN=TPM4 PE=1 SV=3	1	24	14	13	24	14	13	23	22	13	13	12	12	76.2	58.5	52.4	28.521	248		TPM4	TPM4	311	716	43.4358	4	32
P55198	P55198	Protein AF-17	MLLT6	N	67058000	47305000	19753000	51155000	48212000	20	22	42			Protein AF-17 OS=Homo sapiens GN=MLLT6 PE=1 SV=2	1	17	17	15	17	17	15	15	14	15	14	13	12	25.4	25.4	24.2	112.07	1093		MLLT6	MLLT6	48	716	6.70391	1.4	4
P16403	P16403	Histone H1.2	HIST1H1C	Y	169140000	126760000	42376000	116940000	121510000	25	17	42			Histone H1.2 OS=Homo sapiens GN=HIST1H1C PE=1 SV=2	1	12	11	3	12	11	3	11	11	10	10	3	2	33.3	27.7	9.9	21.364	213		HIST1H1C	HIST1H1C	614	716	85.7542	14.3	127
CON__P00761	CON__P00761			Y	1196900000	913390000	283550000	932860000	725070000	24	18	42	+			1	5	5	5	5	5	5	5	4	5	4	5	4	32.9	32.9	32.9	24.409	231
O14974	O14974	Protein phosphatase 1 regulatory subunit 12A	PPP1R12A	N	50337000	23503000	26834000	30760000	63468000	14	27	41			Protein phosphatase 1 regulatory subunit 12A OS=Homo sapiens GN=PPP1R12A PE=1 SV=1	1	20	20	20	20	20	20	12	20	12	20	12	20	17.6	17.6	17.6	115.28	1030		PPP1R12A	PPP1R12A	145	716	20.2514	5.7	41
Q9H7E9	Q9H7E9	UPF0488 protein C8orf33	C8orf33	N	129410000	93174000	36232000	96235000	92435000	21	18	39			UPF0488 protein C8orf33 OS=Homo sapiens GN=C8orf33 PE=1 SV=1	1	10	10	10	10	10	10	10	10	10	10	10	10	40.2	40.2	40.2	24.992	229		C8ORF33	C8ORF33	59	716	8.24022	1.8	5
CON__ENSEMBL:ENSBTAP00000024466;CON__ENSEMBL:ENSBTAP00000024462	CON__ENSEMBL:ENSBTAP00000024466;CON__ENSEMBL:ENSBTAP00000024462			Y	199550000	160690000	38855000	149000000	112870000	26	13	39	+		;	2	11;9	11;9	11;9	11	11	11	11	10	11	10	11	10	41.4	41.4	41.4	43.9	401
P62241	P62241	40S ribosomal protein S8	RPS8	N	96257000	72832000	23424000	73977000	60593000	24	14	38			40S ribosomal protein S8 OS=Homo sapiens GN=RPS8 PE=1 SV=2	1	14	14	14	14	14	14	14	14	14	14	14	14	56.7	56.7	56.7	24.205	208		RPS8	RPS8	498	716	69.5531	7.6	46
Q9HBE1	Q9HBE1	POZ-, AT hook-, and zinc finger-containing protein 1	PATZ1	N	37022000	29718000	7303400	26229000	22422000	20	14	34			POZ-, AT hook-, and zinc finger-containing protein 1 OS=Homo sapiens GN=PATZ1 PE=1 SV=1	1	19	19	19	19	19	19	18	13	18	13	18	13	32.5	32.5	32.5	74.059	687		PATZ1	PATZ1	23	716	3.21229	1	1
Q02878	Q02878	60S ribosomal protein L6	RPL6	N	53338000	41159000	12179000	45574000	27685000	18	16	34			60S ribosomal protein L6 OS=Homo sapiens GN=RPL6 PE=1 SV=3	1	13	13	13	13	13	13	11	11	11	11	11	11	34	34	34	32.728	288		RPL6	RPL6	432	716	60.3352	11.3	219
Q9NWS8	Q9NWS8	Required for meiotic nuclear division protein 1 homolog	RMND1	N	111630000	88721000	22906000	92927000	54743000	19	14	33			Required for meiotic nuclear division protein 1 homolog OS=Homo sapiens GN=RMND1 PE=1 SV=2	1	13	13	13	13	13	13	13	10	13	10	13	10	25.6	25.6	25.6	51.603	449		RMND1	RMND1	3	716	0.418994	1	1
Q9BW19	Q9BW19	Kinesin-like protein KIFC1	KIFC1	N	50219000	37844000	12375000	34439000	36021000	16	17	33			Kinesin-like protein KIFC1 OS=Homo sapiens GN=KIFC1 PE=1 SV=2	1	15	15	15	15	15	15	15	15	15	15	15	15	31.6	31.6	31.6	73.747	673		KIFC1	KIFC1	78	716	10.8939	1.8	12
P28799	P28799	Granulins;Acrogranin;Paragranulin;Granulin-1;Granulin-2;Granulin-3;Granulin-4;Granulin-5;Granulin-6;Granulin-7	GRN	N	305770000	262790000	42974000	248670000	127390000	19	13	32			Granulins OS=Homo sapiens GN=GRN PE=1 SV=2	1	11	11	11	11	11	11	11	10	11	10	11	10	21.2	21.2	21.2	63.544	593		GRN	GRN	16	716	2.23464	4.6	30
P39023;Q92901	P39023	60S ribosomal protein L3	RPL3	N	81677000	65402000	16275000	63201000	45097000	19	13	32			60S ribosomal protein L3 OS=Homo sapiens GN=RPL3 PE=1 SV=2	2	15;1	15;1	15;1	15	15	15	15	11	15	11	15	11	35.5	35.5	35.5	46.108	403		RPL3	RPL3	402	716	56.1453	9.2	135
Q00839	Q00839	Heterogeneous nuclear ribonucleoprotein U	HNRNPU	Y	40836000	28657000	12179000	26474000	34282000	19	13	32			Heterogeneous nuclear ribonucleoprotein U OS=Homo sapiens GN=HNRNPU PE=1 SV=6	1	13	13	13	13	13	13	12	11	12	11	12	11	22.5	22.5	22.5	90.583	825		HNRNPU	HNRNPU	578	716	80.7263	18.8	246
P10809	P10809	60 kDa heat shock protein, mitochondrial	HSPD1	Y	24415000	17785000	6629400	16676000	18582000	17	14	31			60 kDa heat shock protein, mitochondrial OS=Homo sapiens GN=HSPD1 PE=1 SV=2	1	14	14	14	14	14	14	13	12	13	12	13	12	30.4	30.4	30.4	61.054	573		HSPD1	HSPD1	520	716	72.6257	22.2	217
A8CG34;Q6PJE2	A8CG34	Nuclear envelope pore membrane protein POM 121C	POM121C	N	50909000	38030000	12880000	41895000	29789000	14	15	29			Nuclear envelope pore membrane protein POM 121C OS=Homo sapiens GN=POM121C PE=1 SV=2	2	12;5	12;5	2;0	12	12	2	12	11	12	11	2	2	10.7	10.7	2.8	125.06	1229		POM121C	POM121C	76	716	10.6145	1.9	12
O43795;Q9UBC5	O43795	Unconventional myosin-Ib	MYO1B	N	31656000	25019000	6637100	22432000	20080000	14	14	28			Unconventional myosin-Ib OS=Homo sapiens GN=MYO1B PE=1 SV=3	2	14;2	14;2	14;2	14	14	14	14	11	14	11	14	11	17.6	17.6	17.6	131.98	1136		MYO1B	MYO1B	159	716	22.2067	12.4	66
P16401	P16401	Histone H1.5	HIST1H1B	N	77368000	59401000	17967000	59444000	47311000	14	14	28			Histone H1.5 OS=Homo sapiens GN=HIST1H1B PE=1 SV=3	1	13	13	12	13	13	12	11	13	11	13	10	12	32.7	32.7	27.4	22.58	226		HIST1H1B	HIST1H1B	243	716	33.9385	5.4	45
P62917	P62917	60S ribosomal protein L8	RPL8	N	47984000	37071000	10913000	35051000	30783000	18	10	28			60S ribosomal protein L8 OS=Homo sapiens GN=RPL8 PE=1 SV=2	1	12	12	12	12	12	12	12	9	12	9	12	9	47.5	47.5	47.5	28.024	257		RPL8	RPL8	390	716	54.4693	5.4	42
Q07020	Q07020	60S ribosomal protein L18	RPL18	N	127300000	103970000	23331000	89213000	70638000	15	13	28			60S ribosomal protein L18 OS=Homo sapiens GN=RPL18 PE=1 SV=2	1	8	8	8	8	8	8	8	8	8	8	8	8	39.4	39.4	39.4	21.634	188		RPL18	RPL18	399	716	55.7263	5.6	59
P08670;P17661;P41219;Q16352;P07197	P08670	Vimentin	VIM	Y	32462000	20779000	11683000	22141000	29430000	15	13	28			Vimentin OS=Homo sapiens GN=VIM PE=1 SV=4	5	15;2;1;1;1	15;2;1;1;1	15;2;1;1;1	15	15	15	14	14	14	14	14	14	43.3	43.3	43.3	53.651	466		VIM	VIM	543	716	75.838	39.2	673
P11021	P11021	78 kDa glucose-regulated protein	HSPA5	Y	17963000	11194000	6769000	13068000	15967000	16	12	28			78 kDa glucose-regulated protein OS=Homo sapiens GN=HSPA5 PE=1 SV=2	1	13	13	12	13	13	12	11	13	11	13	10	12	28	28	25.5	72.332	654		HSPA5	HSPA5	661	716	92.3184	23.9	146
Q08J23	Q08J23	tRNA (cytosine(34)-C(5))-methyltransferase	NSUN2	N	34852000	27282000	7570000	20532000	26702000	18	9	27			tRNA (cytosine(34)-C(5))-methyltransferase OS=Homo sapiens GN=NSUN2 PE=1 SV=2	1	10	10	10	10	10	10	9	9	9	9	9	9	21.9	21.9	21.9	86.47	767		NSUN2	NSUN2	254	716	35.4749	3.9	30
P21333	P21333	Filamin-A	FLNA	Y	15553000	9257200	6295300	10141000	15709000	13	14	27			Filamin-A OS=Homo sapiens GN=FLNA PE=1 SV=4	1	16	16	16	16	16	16	14	15	14	15	14	15	9.9	9.9	9.9	280.74	2647		FLNA	FLNA	508	716	70.9497	174.1	2388
P17844	P17844	Probable ATP-dependent RNA helicase DDX5	DDX5	Y	35994000	25041000	10953000	23331000	30578000	17	10	27			Probable ATP-dependent RNA helicase DDX5 OS=Homo sapiens GN=DDX5 PE=1 SV=1	1	11	11	9	11	11	9	11	10	11	10	9	8	21.2	21.2	19.5	69.147	614		DDX5	DDX5	528	716	73.743	11.1	83
P11142;P54652	P11142	Heat shock cognate 71 kDa protein	HSPA8	Y	19161000	14673000	4488300	12496000	13704000	18	9	27			Heat shock cognate 71 kDa protein OS=Homo sapiens GN=HSPA8 PE=1 SV=1	2	13;6	12;5	11;4	13	12	11	13	9	12	8	11	7	25.2	25.2	23.2	70.897	646		HSPA8	HSPA8	703	716	98.1844	46.9	338
P46779	P46779	60S ribosomal protein L28	RPL28	N	30975000	21892000	9082600	20672000	23316000	12	14	26			60S ribosomal protein L28 OS=Homo sapiens GN=RPL28 PE=1 SV=3	1	9	9	9	9	9	9	9	9	9	9	9	9	47.4	47.4	47.4	15.747	137		RPL28	RPL28	316	716	44.1341	6.4	64
Q99878;Q96KK5;Q9BTM1;Q16777;Q6FI13;P20671;P0C0S8	Q99878;Q96KK5;Q9BTM1;Q16777;Q6FI13;P20671;P0C0S8	Histone H2A type 1-J;Histone H2A type 1-H;Histone H2A.J;Histone H2A type 2-C;Histone H2A type 2-A;Histone H2A type 1-D;Histone H2A type 1	HIST1H2AJ;HIST1H2AH;H2AFJ;HIST2H2AC;HIST2H2AA3;HIST1H2AD;HIST1H2AG	Y	209390000	169220000	40166000	167160000	106870000	11	15	26			Histone H2A type 1-J OS=Homo sapiens GN=HIST1H2AJ PE=1 SV=3;Histone H2A type 1-H OS=Homo sapiens GN=HIST1H2AH PE=1 SV=3;Histone H2A.J OS=Homo sapiens GN=H2AFJ PE=1 SV=1;Histone H2A type 2-C OS=Homo sapiens GN=HIST2H2AC PE=1 SV=4;Histone H2A type 2-A OS=Hom	7	6;6;6;6;6;6;6	6;6;6;6;6;6;6	2;2;2;2;2;2;2	6	6	2	6	5	6	5	2	1	35.9	35.9	14.1	13.936	128		HIST1H2AJ;HIST1H2AH;H2AFJ;HIST2H2AC;HIST2H2AA3;HIST1H2AD;HIST1H2AG
O00571;O15523	O00571;O15523	ATP-dependent RNA helicase DDX3X;ATP-dependent RNA helicase DDX3Y	DDX3X;DDX3Y	N	15827000	10549000	5278000	10804000	13656000	14	12	26			ATP-dependent RNA helicase DDX3X OS=Homo sapiens GN=DDX3X PE=1 SV=3;ATP-dependent RNA helicase DDX3Y OS=Homo sapiens GN=DDX3Y PE=1 SV=2	2	11;7	11;7	11;7	11	11	11	9	9	9	9	9	9	19.9	19.9	19.9	73.243	662		DDX3X;DDX3Y
P09493	P09493	Tropomyosin alpha-1 chain	TPM1	N	40286000	30213000	10072000	26619000	26468000	13	12	25			Tropomyosin alpha-1 chain OS=Homo sapiens GN=TPM1 PE=1 SV=2	1	18	6	6	18	6	6	18	17	6	6	6	6	44.7	21.8	21.8	32.708	284		TPM1	TPM1	283	716	39.5251	4	34
P62753	P62753	40S ribosomal protein S6	RPS6	N	57254000	44582000	12672000	40200000	37780000	14	11	25			40S ribosomal protein S6 OS=Homo sapiens GN=RPS6 PE=1 SV=1	1	8	8	8	8	8	8	7	8	7	8	7	8	29.7	29.7	29.7	28.68	249		RPS6	RPS6	466	716	65.0838	6.6	55
P23528;Q9Y281	P23528	Cofilin-1	CFL1	N	20402000	12724000	7677100	15717000	17242000	12	12	24			Cofilin-1 OS=Homo sapiens GN=CFL1 PE=1 SV=3	2	9;2	9;2	9;2	9	9	9	7	9	7	9	7	9	65.1	65.1	65.1	18.502	166		CFL1	CFL1	496	716	69.2737	6.7	70
P38646	P38646	Stress-70 protein, mitochondrial	HSPA9	Y	16692000	11387000	5304700	12839000	12530000	13	11	24			Stress-70 protein, mitochondrial OS=Homo sapiens GN=HSPA9 PE=1 SV=2	1	12	12	12	12	12	12	11	10	11	10	11	10	19.9	19.9	19.9	73.68	679		HSPA9	HSPA9	552	716	77.095	26.2	161
Q9Y383;Q9NQ29	Q9Y383	Putative RNA-binding protein Luc7-like 2	LUC7L2	N	11114000	8418200	2696100	7343000	8181100	10	11	21			Putative RNA-binding protein Luc7-like 2 OS=Homo sapiens GN=LUC7L2 PE=1 SV=2	2	8;1	8;1	8;1	8	8	8	8	5	8	5	8	5	27.8	27.8	27.8	46.513	392		LUC7L2	LUC7L2	332	716	46.3687	11.6	106
P62424	P62424	60S ribosomal protein L7a	RPL7A	N	52628000	40563000	12065000	40324000	32039000	13	8	21			60S ribosomal protein L7a OS=Homo sapiens GN=RPL7A PE=1 SV=2	1	10	10	10	10	10	10	10	9	10	9	10	9	31.6	31.6	31.6	29.995	266		RPL7A	RPL7A	398	716	55.5866	8.1	57
P14618;P30613	P14618	Pyruvate kinase PKM	PKM	N	32057000	23794000	8263300	20895000	24678000	10	11	21			Pyruvate kinase PKM OS=Homo sapiens GN=PKM PE=1 SV=4	2	12;1	12;1	12;1	12	12	12	12	10	12	10	12	10	31.8	31.8	31.8	57.936	531		PKM	PKM	536	716	74.8603	19.6	178
Q71U36;P68363;P68366;Q13748;Q6PEY2;A6NHL2;Q9NY65	Q71U36;P68363;P68366;Q13748;Q6PEY2	Tubulin alpha-1A chain;Tubulin alpha-1B chain;Tubulin alpha-4A chain;Tubulin alpha-3C/D chain;Tubulin alpha-3E chain	TUBA1A;TUBA1B;TUBA4A;TUBA3C;TUBA3E	Y	66898000	45193000	21705000	48127000	54274000	12	9	21			Tubulin alpha-1A chain OS=Homo sapiens GN=TUBA1A PE=1 SV=1;Tubulin alpha-1B chain OS=Homo sapiens GN=TUBA1B PE=1 SV=1;Tubulin alpha-4A chain OS=Homo sapiens GN=TUBA4A PE=1 SV=1;Tubulin alpha-3C/D chain OS=Homo sapiens GN=TUBA3C PE=1 SV=3;Tubulin alpha-3E c	7	11;11;7;7;6;3;3	11;11;7;7;6;3;3	1;1;1;1;1;0;0	11	11	1	10	10	10	10	1	1	33.5	33.5	5.3	50.135	451		TUBA1A;TUBA1B;TUBA4A;TUBA3C;TUBA3E
P83731	P83731	60S ribosomal protein L24	RPL24	N	22780000	17303000	5477000	16290000	14097000	9	11	20			60S ribosomal protein L24 OS=Homo sapiens GN=RPL24 PE=1 SV=1	1	6	6	6	6	6	6	6	6	6	6	6	6	31.2	31.2	31.2	17.779	157		RPL24	RPL24	447	716	62.4302	4.6	22
P06748	P06748	Nucleophosmin	NPM1	Y	71441000	48632000	22809000	48748000	60000000	9	11	20			Nucleophosmin OS=Homo sapiens GN=NPM1 PE=1 SV=2	1	8	8	8	8	8	8	6	8	6	8	6	8	26.5	26.5	26.5	32.575	294		NPM1	NPM1	554	716	77.3743	21.5	317
CON__P02533;P02533;CON__P08779;P08779;CON__A2A4G1;CON__Q9Z2K1;CON__Q3ZAW8;CON__P08727;CON__P19012;P08727;P19012;CON__Q61782;CON__P19001;CON__Q14525;CON__Q9UE12;CON__Q15323;CON__A2A5Y0;CON__P05784;CON__P35900;CON__Q92764;CON__Q9D312;CON__Q14532;CON__A2AB72;CON__Q497I4;CON__O76015;CON__O76013;CON__Q7Z3Y9;CON__O76014;CON__REFSEQ:XP_986630;CON__Q99456;CON__Q2M2I5;Q14525;Q15323;P35900;Q14532;O76014;Q9…	CON__P02533;P02533;CON__P08779;P08779	Keratin, type I cytoskeletal 14;Keratin, type I cytoskeletal 16	KRT14;KRT16	Y	16328000	13140000	3187800	11874000	9668600	11	9	20	+		;Keratin, type I cytoskeletal 14 OS=Homo sapiens GN=KRT14 PE=1 SV=4;;Keratin, type I cytoskeletal 16 OS=Homo sapiens GN=KRT16 PE=1 SV=4	42	15;15;9;9;4;4;4;3;3;3;3;2;2;1;1;1;1;1;1;1;1;1;1;1;1;1;1;1;1;1;1;1;1;1;1;1;1;1;1;1;1;1	11;11;5;5;0;2;2;1;1;1;1;2;0;0;0;0;0;0;1;0;1;0;0;0;0;0;0;0;0;0;0;0;0;1;0;0;0;0;0;0;0;0	5;5;3;3;0;1;1;0;0;0;0;1;0;0;0;0;0;0;0;0;0;0;0;0;0;0;0;0;0;0;0;0;0;0;0;0;0;0;0;0;0;0	15	11	5	15	13	11	9	5	5	35	29.7	16.1	51.621	472		KRT14;KRT16
P62910	P62910	60S ribosomal protein L32	RPL32	N	37982000	23247000	14735000	29563000	31618000	11	8	19			60S ribosomal protein L32 OS=Homo sapiens GN=RPL32 PE=1 SV=2	1	8	8	8	8	8	8	8	8	8	8	8	8	41.5	41.5	41.5	15.86	135		RPL32	RPL32	184	716	25.6983	4.2	37
P18124	P18124	60S ribosomal protein L7	RPL7	N	37428000	23573000	13855000	31603000	28487000	10	9	19			60S ribosomal protein L7 OS=Homo sapiens GN=RPL7 PE=1 SV=1	1	9	9	9	9	9	9	8	6	8	6	8	6	31.5	31.5	31.5	29.225	248		RPL7	RPL7	335	716	46.7877	8.2	60
P61313	P61313	60S ribosomal protein L15	RPL15	N	83936000	67449000	16487000	66828000	44075000	12	7	19			60S ribosomal protein L15 OS=Homo sapiens GN=RPL15 PE=1 SV=2	1	7	7	7	7	7	7	7	7	7	7	7	7	35.3	35.3	35.3	24.146	204		RPL15	RPL15	365	716	50.9777	7.2	43
P46776	P46776	60S ribosomal protein L27a	RPL27A	N	20012000	14505000	5506800	14819000	14200000	10	9	19			60S ribosomal protein L27a OS=Homo sapiens GN=RPL27A PE=1 SV=2	1	7	7	7	7	7	7	7	6	7	6	7	6	39.9	39.9	39.9	16.561	148		RPL27A	RPL27A	430	716	60.0559	3.5	19
P62829	P62829	60S ribosomal protein L23	RPL23	Y	27760000	19015000	8744400	21355000	20707000	11	8	19			60S ribosomal protein L23 OS=Homo sapiens GN=RPL23 PE=1 SV=1	1	6	6	6	6	6	6	6	5	6	5	6	5	55.7	55.7	55.7	14.865	140		RPL23	RPL23	507	716	70.8101	5.5	48
CON__P13647;P13647	CON__P13647;P13647	Keratin, type II cytoskeletal 5	KRT5	Y	10430000	8217300	2212600	7677000	6372100	14	5	19	+		;Keratin, type II cytoskeletal 5 OS=Homo sapiens GN=KRT5 PE=1 SV=3	2	16;16	12;12	4;4	16	12	4	14	12	11	9	4	3	24.7	17.8	6.1	62.378	590		KRT5	KRT5	508	716	70.9497	17.3	219
P84098	P84098	60S ribosomal protein L19	RPL19	Y	31825000	23943000	7881400	23168000	21548000	8	10	18			60S ribosomal protein L19 OS=Homo sapiens GN=RPL19 PE=1 SV=1	1	5	5	5	5	5	5	5	5	5	5	5	5	20.4	20.4	20.4	23.466	196		RPL19	RPL19	458	716	63.9665	3.3	64
P62805	P62805	Histone H4	HIST1H4A	Y	73352000	59745000	13607000	63634000	31974000	12	6	18			Histone H4 OS=Homo sapiens GN=HIST1H4A PE=1 SV=2	1	10	10	10	10	10	10	10	8	10	8	10	8	65	65	65	11.367	103		HIST1H4A	HIST1H4A	489	716	68.2961	15.3	305
P62979;P62987;P0CG47;P0CG48	P62979;P62987;P0CG47;P0CG48	Ubiquitin-40S ribosomal protein S27a;Ubiquitin;40S ribosomal protein S27a;Ubiquitin-60S ribosomal protein L40;Ubiquitin;60S ribosomal protein L40;Polyubiquitin-B;Ubiquitin;Polyubiquitin-C;Ubiquitin	RPS27A;UBA52;UBB;UBC	N	23241000	17363000	5877900	18222000	14633000	8	10	18			Ubiquitin-40S ribosomal protein S27a OS=Homo sapiens GN=RPS27A PE=1 SV=2;Ubiquitin-60S ribosomal protein L40 OS=Homo sapiens GN=UBA52 PE=1 SV=2;Polyubiquitin-B OS=Homo sapiens GN=UBB PE=1 SV=1;Polyubiquitin-C OS=Homo sapiens GN=UBC PE=1 SV=3	4	5;3;3;3	5;3;3;3	5;3;3;3	5	5	5	4	5	4	5	4	5	42.3	42.3	42.3	17.965	156		RPS27A;UBA52;UBB;UBC
Q9GZM8;Q9NXR1	Q9GZM8	Nuclear distribution protein nudE-like 1	NDEL1	N	11356000	8358000	2997800	8181900	8077200	11	6	17			Nuclear distribution protein nudE-like 1 OS=Homo sapiens GN=NDEL1 PE=1 SV=1	2	9;1	9;1	9;1	9	9	9	9	8	9	8	9	8	30.4	30.4	30.4	38.374	345		NDEL1	NDEL1	15	716	2.09497	1.1	2
P61254	P61254	60S ribosomal protein L26	RPL26	N	29877000	21926000	7951500	22250000	20633000	8	9	17			60S ribosomal protein L26 OS=Homo sapiens GN=RPL26 PE=1 SV=1	1	6	6	2	6	6	2	5	5	5	5	2	2	36.6	36.6	13.8	17.258	145		RPL26	RPL26	312	716	43.5754	5.3	24
P68133;P68032;P63267;P62736	P68133;P68032;P63267;P62736	Actin, alpha skeletal muscle;Actin, alpha cardiac muscle 1;Actin, gamma-enteric smooth muscle;Actin, aortic smooth muscle	ACTA1;ACTC1;ACTG2;ACTA2	Y	83492000	55703000	27789000	55952000	62357000	8	9	17			Actin, alpha skeletal muscle OS=Homo sapiens GN=ACTA1 PE=1 SV=1;Actin, alpha cardiac muscle 1 OS=Homo sapiens GN=ACTC1 PE=1 SV=1;Actin, gamma-enteric smooth muscle OS=Homo sapiens GN=ACTG2 PE=1 SV=1;Actin, aortic smooth muscle OS=Homo sapiens GN=ACTA2 PE=1	4	17;17;16;16	2;2;2;2	2;2;2;2	17	2	2	17	16	2	2	2	2	32.1	6.1	6.1	42.051	377		ACTA1;ACTC1;ACTG2;ACTA2
CON__Q1RMN8	CON__Q1RMN8			Y	82247000	56643000	25604000	49847000	73899000	10	7	17	+			1	4	4	4	4	4	4	4	4	4	4	4	4	20.1	20.1	20.1	24.536	234
Q9HAH1	Q9HAH1	Zinc finger protein 556	ZNF556	N	12302000	6642800	5659300	8341900	13217000	9	7	16			Zinc finger protein 556 OS=Homo sapiens GN=ZNF556 PE=2 SV=1	1	6	6	6	6	6	6	6	6	6	6	6	6	16.9	16.9	16.9	51.581	456		ZNF556	ZNF556		716	0	0
Q1KMD3	Q1KMD3	Heterogeneous nuclear ribonucleoprotein U-like protein 2	HNRNPUL2	N	26634000	19464000	7170500	20287000	18076000	7	9	16			Heterogeneous nuclear ribonucleoprotein U-like protein 2 OS=Homo sapiens GN=HNRNPUL2 PE=1 SV=1	1	10	10	10	10	10	10	9	8	9	8	9	8	22.9	22.9	22.9	85.104	747		HNRNPUL2	HNRNPUL2	135	716	18.8547	4.2	96
P12956	P12956	X-ray repair cross-complementing protein 6	XRCC6	N	14089000	8487500	5601000	7419800	15830000	10	6	16			X-ray repair cross-complementing protein 6 OS=Homo sapiens GN=XRCC6 PE=1 SV=2	1	10	10	10	10	10	10	10	9	10	9	10	9	20	20	20	69.842	609		XRCC6	XRCC6	388	716	54.1899	11.7	74
P46777	P46777	60S ribosomal protein L5	RPL5	N	23183000	15663000	7520100	21798000	12248000	6	10	16			60S ribosomal protein L5 OS=Homo sapiens GN=RPL5 PE=1 SV=3	1	9	9	9	9	9	9	8	9	8	9	8	9	25.3	25.3	25.3	34.362	297		RPL5	RPL5	395	716	55.1676	7.9	63
P18621	P18621	60S ribosomal protein L17	RPL17	N	11750000	8798500	2951200	8466400	8110500	11	5	16			60S ribosomal protein L17 OS=Homo sapiens GN=RPL17 PE=1 SV=3	1	6	6	6	6	6	6	6	5	6	5	6	5	21.2	21.2	21.2	21.397	184		RPL17	RPL17	424	716	59.2179	5.3	35
P62913	P62913	60S ribosomal protein L11	RPL11	Y	15928000	10805000	5123300	11392000	12916000	9	7	16			60S ribosomal protein L11 OS=Homo sapiens GN=RPL11 PE=1 SV=2	1	7	7	7	7	7	7	7	6	7	6	7	6	38.8	38.8	38.8	20.252	178		RPL11	RPL11	495	716	69.1341	4.7	23
P62263	P62263	40S ribosomal protein S14	RPS14	Y	19658000	14804000	4854100	14483000	13115000	9	7	16			40S ribosomal protein S14 OS=Homo sapiens GN=RPS14 PE=1 SV=3	1	5	5	5	5	5	5	5	4	5	4	5	4	41.1	41.1	41.1	16.273	151		RPS14	RPS14	514	716	71.7877	5.4	30
P07437;Q9BVA1;Q13885;CON__ENSEMBL:ENSBTAP00000025008;Q9H4B7	P07437;Q9BVA1;Q13885	Tubulin beta chain;Tubulin beta-2B chain;Tubulin beta-2A chain	TUBB;TUBB2B;TUBB2A	Y	62984000	45642000	17342000	39376000	50458000	7	9	16			Tubulin beta chain OS=Homo sapiens GN=TUBB PE=1 SV=2;Tubulin beta-2B chain OS=Homo sapiens GN=TUBB2B PE=1 SV=1;Tubulin beta-2A chain OS=Homo sapiens GN=TUBB2A PE=1 SV=1	5	14;7;7;1;1	5;1;1;0;0	4;0;0;0;0	14	5	4	14	12	5	5	4	4	40.5	16.4	13.1	49.67	444		TUBB;TUBB2B;TUBB2A
B9A064;P0CG04	B9A064;P0CG04	Immunoglobulin lambda-like polypeptide 5;Ig lambda-1 chain C regions	IGLL5;IGLC1	N	30378000	18062000	12316000	21058000	28269000	9	7	16			Immunoglobulin lambda-like polypeptide 5 OS=Homo sapiens GN=IGLL5 PE=2 SV=2;Ig lambda-1 chain C regions OS=Homo sapiens GN=IGLC1 PE=1 SV=1	2	4;3	4;3	1;0	4	4	1	4	4	4	4	1	1	27.1	27.1	3.7	23.063	214		IGLL5;IGLC1
P01834	P01834	Ig kappa chain C region	IGKC	N	31558000	21425000	10133000	22720000	25411000	7	8	15			Ig kappa chain C region OS=Homo sapiens GN=IGKC PE=1 SV=1	1	3	3	3	3	3	3	3	3	3	3	3	3	63.2	63.2	63.2	11.609	106		IGKC	IGKC	36	716	5.02793	7.4	47
P46087	P46087	Probable 28S rRNA (cytosine(4447)-C(5))-methyltransferase	NOP2	N	6191100	4691900	1499200	5166300	3477000	7	8	15			Probable 28S rRNA (cytosine(4447)-C(5))-methyltransferase OS=Homo sapiens GN=NOP2 PE=1 SV=2	1	5	5	5	5	5	5	5	5	5	5	5	5	9.7	9.7	9.7	89.301	812		NOP2	NOP2	276	716	38.5475	6.1	53
P46778	P46778	60S ribosomal protein L21	RPL21	N	36086000	29403000	6682700	16271000	24603000	8	7	15			60S ribosomal protein L21 OS=Homo sapiens GN=RPL21 PE=1 SV=2	1	6	6	6	6	6	6	6	4	6	4	6	4	36.2	36.2	36.2	18.565	160		RPL21	RPL21	329	716	45.9497	4.9	36
P13010	P13010	X-ray repair cross-complementing protein 5	XRCC5	N	8803800	6177600	2626200	5575200	7524200	7	8	15			X-ray repair cross-complementing protein 5 OS=Homo sapiens GN=XRCC5 PE=1 SV=3	1	4	4	4	4	4	4	4	4	4	4	4	4	8.6	8.6	8.6	82.704	732		XRCC5	XRCC5	428	716	59.7765	9.1	70
P61247	P61247	40S ribosomal protein S3a	RPS3A	Y	15101000	10138000	4963600	10725000	12495000	11	4	15			40S ribosomal protein S3a OS=Homo sapiens GN=RPS3A PE=1 SV=2	1	7	7	7	7	7	7	7	5	7	5	7	5	33.3	33.3	33.3	29.945	264		RPS3A	RPS3A	434	716	60.6145	8.6	56
P23246	P23246	Splicing factor, proline- and glutamine-rich	SFPQ	N	11476000	8157900	3317700	8127700	8774600	7	8	15			Splicing factor, proline- and glutamine-rich OS=Homo sapiens GN=SFPQ PE=1 SV=2	1	7	7	7	7	7	7	5	7	5	7	5	7	15.1	15.1	15.1	76.149	707		SFPQ	SFPQ	484	716	67.5978	16.6	344
Q96T37	Q96T37	Putative RNA-binding protein 15	RBM15	N	5485700	3186600	2299100	2898600	6347700	7	7	14			Putative RNA-binding protein 15 OS=Homo sapiens GN=RBM15 PE=1 SV=2	1	5	5	5	5	5	5	5	4	5	4	5	4	7.4	7.4	7.4	107.19	977		RBM15	RBM15	127	716	17.7374	4.2	39
P19474	P19474	E3 ubiquitin-protein ligase TRIM21	TRIM21	Y	20431000	13387000	7044200	13487000	18466000	8	6	14			E3 ubiquitin-protein ligase TRIM21 OS=Homo sapiens GN=TRIM21 PE=1 SV=1	1	7	7	7	7	7	7	7	7	7	7	7	7	20.4	20.4	20.4	54.169	475		TRIM21	TRIM21	248	716	34.6369	22.7	465
P50914	P50914	60S ribosomal protein L14	RPL14	N	53826000	43390000	10436000	46371000	24524000	8	6	14			60S ribosomal protein L14 OS=Homo sapiens GN=RPL14 PE=1 SV=4	1	6	6	6	6	6	6	6	5	6	5	6	5	25.1	25.1	25.1	23.432	215		RPL14	RPL14	333	716	46.5084	4.1	34
P49411	P49411	Elongation factor Tu, mitochondrial	TUFM	N	10782000	7521400	3261000	7933700	8182500	9	5	14			Elongation factor Tu, mitochondrial OS=Homo sapiens GN=TUFM PE=1 SV=2	1	7	7	7	7	7	7	7	7	7	7	7	7	21	21	21	49.541	452		TUFM	TUFM	408	716	56.9832	11.7	76
Q9NR30	Q9NR30	Nucleolar RNA helicase 2	DDX21	N	3876500	2905400	971080	3160500	2304400	10	4	14			Nucleolar RNA helicase 2 OS=Homo sapiens GN=DDX21 PE=1 SV=5	1	7	7	7	7	7	7	6	5	6	5	6	5	13.2	13.2	13.2	87.343	783		DDX21	DDX21	438	716	61.1732	15.9	82
P0DMV9;P0DMV8	P0DMV9;P0DMV8	Heat shock 70 kDa protein 1B;Heat shock 70 kDa protein 1A	HSPA1B;HSPA1A	Y	13286000	8813700	4471800	9504700	11095000	7	7	14			Heat shock 70 kDa protein 1B OS=Homo sapiens GN=HSPA1B PE=1 SV=1;Heat shock 70 kDa protein 1A OS=Homo sapiens GN=HSPA1A PE=1 SV=1	2	7;7	6;6	3;3	7	6	3	6	7	5	6	3	3	15.6	13.6	7.5	70.051	641		HSPA1B;HSPA1A
Q9Y608	Q9Y608	Leucine-rich repeat flightless-interacting protein 2	LRRFIP2	N	10373000	7206300	3166600	7639000	7913400	10	3	13			Leucine-rich repeat flightless-interacting protein 2 OS=Homo sapiens GN=LRRFIP2 PE=1 SV=1	1	6	6	6	6	6	6	6	6	6	6	6	6	12.3	12.3	12.3	82.17	721		LRRFIP2	LRRFIP2	72	716	10.0559	2.3	23
Q86UK7	Q86UK7	Zinc finger protein 598	ZNF598	N	7959400	2833800	5125600	5203700	11139000	4	9	13			Zinc finger protein 598 OS=Homo sapiens GN=ZNF598 PE=1 SV=1	1	5	5	5	5	5	5	3	5	3	5	3	5	14	14	14	98.636	904		ZNF598	ZNF598	92	716	12.8492	2	19
P62158	P62158	Calmodulin	CALM1	N	47512000	33745000	13767000	36122000	33909000	8	5	13			Calmodulin OS=Homo sapiens GN=CALM1 PE=1 SV=2	1	4	4	4	4	4	4	4	4	4	4	4	4	39.6	39.6	39.6	16.837	149		CALM1	CALM1	327	716	45.6704	6.3	245
Q92841	Q92841	Probable ATP-dependent RNA helicase DDX17	DDX17	Y	12183000	8964100	3219000	9357500	8090700	9	4	13			Probable ATP-dependent RNA helicase DDX17 OS=Homo sapiens GN=DDX17 PE=1 SV=2	1	8	6	6	8	6	6	8	7	6	5	6	5	12.8	11.4	11.4	80.272	729		DDX17	DDX17	523	716	73.0447	10.8	81
P22626	P22626	Heterogeneous nuclear ribonucleoproteins A2/B1	HNRNPA2B1	Y	11632000	4174700	7457300	8725800	15104000	4	9	13			Heterogeneous nuclear ribonucleoproteins A2/B1 OS=Homo sapiens GN=HNRNPA2B1 PE=1 SV=2	1	7	7	7	7	7	7	4	7	4	7	4	7	26.9	26.9	26.9	37.429	353		HNRNPA2B1	HNRNPA2B1	536	716	74.8603	16.8	102
Q99880;Q99879;Q99877;Q93079;Q5QNW6;P62807;P58876;P57053;O60814;Q96A08	Q99880;Q99879;Q99877;Q93079;Q5QNW6;P62807;P58876;P57053;O60814;Q96A08	Histone H2B type 1-L;Histone H2B type 1-M;Histone H2B type 1-N;Histone H2B type 1-H;Histone H2B type 2-F;Histone H2B type 1-C/E/F/G/I;Histone H2B type 1-D;Histone H2B type F-S;Histone H2B type 1-K;Histone H2B type 1-A	HIST1H2BL;HIST1H2BM;HIST1H2BN;HIST1H2BH;HIST2H2BF;HIST1H2BC;HIST1H2BD;H2BFS;HIST1H2BK;HIST1H2BA	Y	146260000	115950000	30303000	108710000	87111000	8	5	13			Histone H2B type 1-L OS=Homo sapiens GN=HIST1H2BL PE=1 SV=3;Histone H2B type 1-M OS=Homo sapiens GN=HIST1H2BM PE=1 SV=3;Histone H2B type 1-N OS=Homo sapiens GN=HIST1H2BN PE=1 SV=3;Histone H2B type 1-H OS=Homo sapiens GN=HIST1H2BH PE=1 SV=3;Histone H2B type	10	7;7;7;7;7;7;7;7;7;4	7;7;7;7;7;7;7;7;7;4	2;2;2;2;2;2;2;2;2;0	7	7	2	7	7	7	7	2	2	45.2	45.2	9.5	13.952	126		HIST1H2BL;HIST1H2BM;HIST1H2BN;HIST1H2BH;HIST2H2BF;HIST1H2BC;HIST1H2BD;H2BFS;HIST1H2BK;HIST1H2BA
CON__Q05B55	CON__Q05B55			Y	99904000	72788000	27116000	79439000	64817000	8	5	13	+			1	4	4	4	4	4	4	4	4	4	4	4	4	20	20	20	26.59	240
P40429;Q6NVV1	P40429;Q6NVV1	60S ribosomal protein L13a;Putative 60S ribosomal protein L13a protein RPL13AP3	RPL13A;RPL13AP3	N	12314000	9012200	3301800	9261400	8453100	7	6	13			60S ribosomal protein L13a OS=Homo sapiens GN=RPL13A PE=1 SV=2;Putative 60S ribosomal protein L13a protein RPL13AP3 OS=Homo sapiens GN=RPL13AP3 PE=5 SV=1	2	4;2	4;2	4;2	4	4	4	4	4	4	4	4	4	16.3	16.3	16.3	23.577	203		RPL13A;RPL13AP3
Q9HC56	Q9HC56	Protocadherin-9	PCDH9	N	0	0	0	0	0	8	4	12			Protocadherin-9 OS=Homo sapiens GN=PCDH9 PE=1 SV=2	1	1	1	1	1	1	1	1	1	1	1	1	1	0.6	0.6	0.6	136.06	1237		PCDH9	PCDH9		716	0	0
Q9BVP2	Q9BVP2	Guanine nucleotide-binding protein-like 3	GNL3	N	5564100	3338600	2225500	4553600	4650600	6	6	12			Guanine nucleotide-binding protein-like 3 OS=Homo sapiens GN=GNL3 PE=1 SV=2	1	6	6	6	6	6	6	5	6	5	6	5	6	18.8	18.8	18.8	61.992	549		GNL3	GNL3	256	716	35.7542	4.8	62
P32969	P32969	60S ribosomal protein L9	RPL9	N	11985000	7114200	4871000	6913500	13039000	7	5	12			60S ribosomal protein L9 OS=Homo sapiens GN=RPL9 PE=1 SV=1	1	5	5	5	5	5	5	5	5	5	5	5	5	37.5	37.5	37.5	21.863	192		RPL9	RPL9	390	716	54.4693	6.5	80
P15880	P15880	40S ribosomal protein S2	RPS2	N	14267000	11287000	2980000	10347000	8794700	7	5	12			40S ribosomal protein S2 OS=Homo sapiens GN=RPS2 PE=1 SV=2	1	6	6	6	6	6	6	6	5	6	5	6	5	21.5	21.5	21.5	31.324	293		RPS2	RPS2	447	716	62.4302	8.8	68
Q15233	Q15233	Non-POU domain-containing octamer-binding protein	NONO	Y	13005000	8079800	4925600	8921400	12141000	7	5	12			Non-POU domain-containing octamer-binding protein OS=Homo sapiens GN=NONO PE=1 SV=4	1	6	6	6	6	6	6	6	5	6	5	6	5	17.8	17.8	17.8	54.231	471		NONO	NONO	505	716	70.5307	22.4	387
P31943	P31943	Heterogeneous nuclear ribonucleoprotein H;Heterogeneous nuclear ribonucleoprotein H, N-terminally processed	HNRNPH1	Y	17459000	12271000	5188200	13692000	12253000	9	3	12			Heterogeneous nuclear ribonucleoprotein H OS=Homo sapiens GN=HNRNPH1 PE=1 SV=4	1	7	7	2	7	7	2	7	5	7	5	2	2	23.4	23.4	7.1	49.229	449		HNRNPH1	HNRNPH1	558	716	77.933	13.5	224
P10412;Q02539;P22492	P10412	Histone H1.4	HIST1H1E	Y	30450000	7077300	23373000	29046000	39634000	6	6	12			Histone H1.4 OS=Homo sapiens GN=HIST1H1E PE=1 SV=2	3	12;5;4	3;0;0	2;0;0	12	3	2	11	12	3	3	2	2	32.9	16	9.6	21.865	219		HIST1H1E	HIST1H1E	605	716	84.4972	13.1	125
Q86W92	Q86W92	Liprin-beta-1	PPFIBP1	N	12843000	7202500	5640100	7440400	14628000	5	6	11			Liprin-beta-1 OS=Homo sapiens GN=PPFIBP1 PE=1 SV=2	1	8	8	8	8	8	8	6	7	6	7	6	7	10.8	10.8	10.8	114.02	1011		PPFIBP1	PPFIBP1	23	716	3.21229	5.3	34
O00746	O00746	Nucleoside diphosphate kinase, mitochondrial	NME4	N	12330000	10011000	2319000	11696000	4427800	7	4	11			Nucleoside diphosphate kinase, mitochondrial OS=Homo sapiens GN=NME4 PE=1 SV=1	1	6	6	6	6	6	6	6	3	6	3	6	3	41.7	41.7	41.7	20.658	187		NME4	NME4	28	716	3.91061	1.5	4
Q9NZB2	Q9NZB2	Constitutive coactivator of PPAR-gamma-like protein 1	FAM120A	N	3152000	1986700	1165300	2022700	3035200	5	6	11			Constitutive coactivator of PPAR-gamma-like protein 1 OS=Homo sapiens GN=FAM120A PE=1 SV=2	1	5	5	5	5	5	5	5	5	5	5	5	5	6.4	6.4	6.4	121.89	1118		FAM120A	FAM120A	159	716	22.2067	2.6	79
Q9NYL9	Q9NYL9	Tropomodulin-3	TMOD3	N	27114000	21236000	5878500	21264000	15466000	8	3	11			Tropomodulin-3 OS=Homo sapiens GN=TMOD3 PE=1 SV=1	1	7	7	7	7	7	7	6	6	6	6	6	6	33	33	33	39.594	352		TMOD3	TMOD3	169	716	23.6034	7.9	106
P62861	P62861	40S ribosomal protein S30	FAU	N	12138000	8963900	3174100	9349400	7980300	5	6	11			40S ribosomal protein S30 OS=Homo sapiens GN=FAU PE=1 SV=1	1	3	3	3	3	3	3	3	3	3	3	3	3	20.3	20.3	20.3	6.6478	59		FAU	FAU	320	716	44.6927	4	29
P61353	P61353	60S ribosomal protein L27	RPL27	N	9339900	8281400	1058500	6356200	4715000	6	5	11			60S ribosomal protein L27 OS=Homo sapiens GN=RPL27 PE=1 SV=2	1	4	4	4	4	4	4	4	3	4	3	4	3	38.2	38.2	38.2	15.798	136		RPL27	RPL27	324	716	45.2514	4.3	46
P62280	P62280	40S ribosomal protein S11	RPS11	N	7518600	5901900	1616700	5199000	4964000	10	1	11			40S ribosomal protein S11 OS=Homo sapiens GN=RPS11 PE=1 SV=3	1	7	7	7	7	7	7	7	4	7	4	7	4	36.7	36.7	36.7	18.431	158		RPS11	RPS11	340	716	47.486	5.6	25
P62750	P62750	60S ribosomal protein L23a	RPL23A	N	30574000	22886000	7688400	23231000	19918000	6	5	11			60S ribosomal protein L23a OS=Homo sapiens GN=RPL23A PE=1 SV=1	1	5	5	5	5	5	5	5	5	5	5	5	5	35.3	35.3	35.3	17.695	156		RPL23A	RPL23A	418	716	58.3799	6.4	41
Q06830;Q13162	Q06830	Peroxiredoxin-1	PRDX1	Y	10427000	5862600	4564500	6598600	11294000	6	5	11			Peroxiredoxin-1 OS=Homo sapiens GN=PRDX1 PE=1 SV=1	2	5;2	5;2	5;2	5	5	5	5	4	5	4	5	4	35.7	35.7	35.7	22.11	199		PRDX1	PRDX1	549	716	76.676	12.2	75
P31327	P31327	Carbamoyl-phosphate synthase [ammonia], mitochondrial	CPS1	N	4698400	3107800	1590600	3541000	3759100	6	4	10			Carbamoyl-phosphate synthase [ammonia], mitochondrial OS=Homo sapiens GN=CPS1 PE=1 SV=2	1	5	5	5	5	5	5	5	4	5	4	5	4	4.3	4.3	4.3	164.94	1500		CPS1	CPS1	82	716	11.4525	16.7	86
Q63ZY3	Q63ZY3	KN motif and ankyrin repeat domain-containing protein 2	KANK2	N	4757100	2491900	2265200	3150100	5312000	5	5	10			KN motif and ankyrin repeat domain-containing protein 2 OS=Homo sapiens GN=KANK2 PE=1 SV=1	1	5	5	5	5	5	5	4	5	4	5	4	5	9.4	9.4	9.4	91.173	851		KANK2	KANK2	87	716	12.1508	7.8	65
Q15149	Q15149	Plectin	PLEC	N	2389300	1656700	732560	1658800	1928700	4	6	10			Plectin OS=Homo sapiens GN=PLEC PE=1 SV=3	1	8	8	8	8	8	8	4	6	4	6	4	6	2.3	2.3	2.3	531.78	4684		PLEC	PLEC	233	716	32.5419	22	526
P49207	P49207	60S ribosomal protein L34	RPL34	N	11116000	8074500	3041900	8069600	8022300	6	4	10			60S ribosomal protein L34 OS=Homo sapiens GN=RPL34 PE=1 SV=3	1	6	6	6	6	6	6	6	5	6	5	6	5	24.8	24.8	24.8	13.293	117		RPL34	RPL34	247	716	34.4972	3	12
Q02543	Q02543	60S ribosomal protein L18a	RPL18A	N	7173600	5278800	1894800	5412500	4860200	6	4	10			60S ribosomal protein L18a OS=Homo sapiens GN=RPL18A PE=1 SV=2	1	6	6	6	6	6	6	5	6	5	6	5	6	39.2	39.2	39.2	20.762	176		RPL18A	RPL18A	300	716	41.8994	5.6	37
P52907;P47755	P52907	F-actin-capping protein subunit alpha-1	CAPZA1	N	13724000	8595900	5128000	11693000	10418000	6	4	10			F-actin-capping protein subunit alpha-1 OS=Homo sapiens GN=CAPZA1 PE=1 SV=3	2	5;1	5;1	5;1	5	5	5	4	4	4	4	4	4	25.9	25.9	25.9	32.922	286		CAPZA1	CAPZA1	318	716	44.4134	4.6	36
P08238;Q14568;Q58FF8;P07900	P08238	Heat shock protein HSP 90-beta	HSP90AB1	Y	4609500	3205300	1404200	3679300	3227000	2	8	10			Heat shock protein HSP 90-beta OS=Homo sapiens GN=HSP90AB1 PE=1 SV=4	4	6;2;2;2	6;2;2;2	6;2;2;2	6	6	6	4	6	4	6	4	6	12.7	12.7	12.7	83.263	724		HSP90AB1	HSP90AB1	573	716	80.0279	34.8	273
P38159;Q96E39;O75526	P38159;Q96E39	RNA-binding motif protein, X chromosome;RNA-binding motif protein, X chromosome, N-terminally processed;RNA binding motif protein, X-linked-like-1	RBMX;RBMXL1	N	11485000	7335000	4150000	8390000	9883000	6	4	10			RNA-binding motif protein, X chromosome OS=Homo sapiens GN=RBMX PE=1 SV=3;RNA binding motif protein, X-linked-like-1 OS=Homo sapiens GN=RBMXL1 PE=1 SV=1	3	6;4;1	6;4;1	6;4;1	6	6	6	6	5	6	5	6	5	18.9	18.9	18.9	42.331	391		RBMX;RBMXL1
P17483	P17483	Homeobox protein Hox-B4	HOXB4	N	6571500	5046200	1525300	4652900	4413400	6	3	9			Homeobox protein Hox-B4 OS=Homo sapiens GN=HOXB4 PE=1 SV=2	1	5	5	5	5	5	5	5	5	5	5	5	5	18.7	18.7	18.7	27.604	251		HOXB4	HOXB4		716	0	0
Q9UPQ0	Q9UPQ0	LIM and calponin homology domains-containing protein 1	LIMCH1	N	5168800	3299200	1869500	3449200	4777500	4	5	9			LIM and calponin homology domains-containing protein 1 OS=Homo sapiens GN=LIMCH1 PE=1 SV=4	1	5	5	5	5	5	5	4	5	4	5	4	5	6.3	6.3	6.3	121.87	1083		LIMCH1	LIMCH1	89	716	12.4302	13.4	120
Q1ED39	Q1ED39	Lysine-rich nucleolar protein 1	KNOP1	N	5784800	3458700	2326100	4348800	5240800	5	4	9			Lysine-rich nucleolar protein 1 OS=Homo sapiens GN=KNOP1 PE=1 SV=1	1	6	6	6	6	6	6	5	5	5	5	5	5	17.7	17.7	17.7	51.588	458		KNOP1	KNOP1	117	716	16.3408	7.1	29
P61513;A6NKH3	P61513	60S ribosomal protein L37a	RPL37A	N	7312400	5601300	1711100	5416300	4694900	6	3	9			60S ribosomal protein L37a OS=Homo sapiens GN=RPL37A PE=1 SV=2	2	3;1	3;1	3;1	3	3	3	3	3	3	3	3	3	41.3	41.3	41.3	10.275	92		RPL37A	RPL37A	200	716	27.933	3.2	19
P56537	P56537	Eukaryotic translation initiation factor 6	EIF6	N	4692800	3808800	884070	3034200	3104600	4	5	9			Eukaryotic translation initiation factor 6 OS=Homo sapiens GN=EIF6 PE=1 SV=1	1	4	4	4	4	4	4	4	4	4	4	4	4	26.9	26.9	26.9	26.599	245		EIF6	EIF6	216	716	30.1676	2.3	11
P42766	P42766	60S ribosomal protein L35	RPL35	N	6970000	5157600	1812400	4850600	5083900	7	2	9			60S ribosomal protein L35 OS=Homo sapiens GN=RPL35 PE=1 SV=2	1	4	4	4	4	4	4	4	3	4	3	4	3	22.8	22.8	22.8	14.551	123		RPL35	RPL35	302	716	42.1788	4.1	53
Q13185	Q13185	Chromobox protein homolog 3	CBX3	N	3009400	1923300	1086100	2500900	2284900	4	5	9			Chromobox protein homolog 3 OS=Homo sapiens GN=CBX3 PE=1 SV=4	1	3	3	3	3	3	3	3	3	3	3	3	3	20.8	20.8	20.8	20.811	183		CBX3	CBX3	309	716	43.1564	4.4	32
P43243	P43243	Matrin-3	MATR3	N	6066600	4265000	1801600	5077700	3935700	6	3	9			Matrin-3 OS=Homo sapiens GN=MATR3 PE=1 SV=2	1	6	6	6	6	6	6	5	5	5	5	5	5	11.2	11.2	11.2	94.622	847		MATR3	MATR3	441	716	61.5922	10.4	96
P13639	P13639	Elongation factor 2	EEF2	N	4883300	3540400	1342800	3397300	3682400	7	2	9			Elongation factor 2 OS=Homo sapiens GN=EEF2 PE=1 SV=4	1	6	6	6	6	6	6	6	5	6	5	6	5	9.7	9.7	9.7	95.337	858		EEF2	EEF2	488	716	68.1564	20.8	223
Q562R1	Q562R1	Beta-actin-like protein 2	ACTBL2	Y	110040000	22696000	87349000	0	230220000	4	5	9			Beta-actin-like protein 2 OS=Homo sapiens GN=ACTBL2 PE=1 SV=2	1	5	1	1	5	1	1	5	4	1	1	1	1	15.7	4.8	4.8	42.003	376		ACTBL2	ACTBL2	628	716	87.7095	11.8	214
P05976;P08590	P05976;P08590	Myosin light chain 1/3, skeletal muscle isoform;Myosin light chain 3	MYL1;MYL3	N	35389000	29971000	5417700	32824000	11320000	6	3	9			Myosin light chain 1/3, skeletal muscle isoform OS=Homo sapiens GN=MYL1 PE=2 SV=3;Myosin light chain 3 OS=Homo sapiens GN=MYL3 PE=1 SV=3	2	2;2	2;2	2;2	2	2	2	2	1	2	1	2	1	8.2	8.2	8.2	21.145	194		MYL1;MYL3
Q71DI3;Q16695;P84243;P68431;Q6NXT2	Q71DI3;Q16695;P84243;P68431;Q6NXT2	Histone H3.2;Histone H3.1t;Histone H3.3;Histone H3.1;Histone H3.3C	HIST2H3A;HIST3H3;H3F3A;HIST1H3A;H3F3C	Y	9062200	6631200	2431000	5787100	7251400	3	6	9			Histone H3.2 OS=Homo sapiens GN=HIST2H3A PE=1 SV=3;Histone H3.1t OS=Homo sapiens GN=HIST3H3 PE=1 SV=3;Histone H3.3 OS=Homo sapiens GN=H3F3A PE=1 SV=2;Histone H3.1 OS=Homo sapiens GN=HIST1H3A PE=1 SV=2;Histone H3.3C OS=Homo sapiens GN=H3F3C PE=1 SV=3	5	3;3;3;3;2	3;3;3;3;2	3;3;3;3;2	3	3	3	3	2	3	2	3	2	22.1	22.1	22.1	15.388	136		HIST2H3A;HIST3H3;H3F3A;HIST1H3A;H3F3C
Q92614	Q92614	Unconventional myosin-XVIIIa	MYO18A	N	5011800	3902200	1109600	3874300	2952500	5	3	8			Unconventional myosin-XVIIIa OS=Homo sapiens GN=MYO18A PE=1 SV=3	1	5	5	5	5	5	5	5	2	5	2	5	2	3.1	3.1	3.1	233.11	2054		MYO18A	MYO18A	25	716	3.49162	20.6	115
P00966	P00966	Argininosuccinate synthase	ASS1	N	11966000	9610700	2355200	9162500	6655800	5	3	8			Argininosuccinate synthase OS=Homo sapiens GN=ASS1 PE=1 SV=2	1	4	4	4	4	4	4	4	4	4	4	4	4	8.5	8.5	8.5	46.53	412		ASS1	ASS1	45	716	6.28492	5	24
Q8TEK3	Q8TEK3	Histone-lysine N-methyltransferase, H3 lysine-79 specific	DOT1L	N	5157300	3328100	1829200	3935300	4213900	4	4	8			Histone-lysine N-methyltransferase, H3 lysine-79 specific OS=Homo sapiens GN=DOT1L PE=1 SV=2	1	6	6	6	6	6	6	5	5	5	5	5	5	6.4	6.4	6.4	184.85	1739		DOT1L	DOT1L	53	716	7.40223	2.3	9
Q5VTL8	Q5VTL8	Pre-mRNA-splicing factor 38B	PRPF38B	N	7043200	6069100	974110	5476500	3160000	4	4	8			Pre-mRNA-splicing factor 38B OS=Homo sapiens GN=PRPF38B PE=1 SV=1	1	3	3	3	3	3	3	3	3	3	3	3	3	6.2	6.2	6.2	64.467	546		PRPF38B	PRPF38B	159	716	22.2067	4.8	42
Q16643	Q16643	Drebrin	DBN1	N	1497300	1080000	417260	1080000	0	7	1	8			Drebrin OS=Homo sapiens GN=DBN1 PE=1 SV=4	1	5	5	5	5	5	5	5	1	5	1	5	1	7.1	7.1	7.1	71.428	649		DBN1	DBN1	204	716	28.4916	16.1	403
Q9Y3U8	Q9Y3U8	60S ribosomal protein L36	RPL36	N	12371000	10094000	2276600	10262000	5473200	7	1	8			60S ribosomal protein L36 OS=Homo sapiens GN=RPL36 PE=1 SV=3	1	4	4	4	4	4	4	4	3	4	3	4	3	23.8	23.8	23.8	12.254	105		RPL36	RPL36	221	716	30.8659	2.8	12
P62888	P62888	60S ribosomal protein L30	RPL30	N	13895000	10644000	3251200	10601000	8611900	4	4	8			60S ribosomal protein L30 OS=Homo sapiens GN=RPL30 PE=1 SV=2	1	3	3	3	3	3	3	3	3	3	3	3	3	40	40	40	12.784	115		RPL30	RPL30	255	716	35.6145	4.6	25
Q92522	Q92522	Histone H1x	H1FX	N	6263000	3846600	2416400	4104000	6111500	5	3	8			Histone H1x OS=Homo sapiens GN=H1FX PE=1 SV=1	1	4	4	4	4	4	4	4	4	4	4	4	4	22.1	22.1	22.1	22.487	213		H1FX	H1FX	257	716	35.8939	5.2	27
Q07955	Q07955	Serine/arginine-rich splicing factor 1	SRSF1	N	7067200	4940500	2126700	5224500	5321200	3	5	8			Serine/arginine-rich splicing factor 1 OS=Homo sapiens GN=SRSF1 PE=1 SV=2	1	4	4	4	4	4	4	3	4	3	4	3	4	23.8	23.8	23.8	27.744	248		SRSF1	SRSF1	280	716	39.1061	8.7	60
P06753	P06753	Tropomyosin alpha-3 chain	TPM3	Y	8456200	7554500	901690	4322300	2665600	5	3	8			Tropomyosin alpha-3 chain OS=Homo sapiens GN=TPM3 PE=1 SV=2	1	12	3	3	12	3	3	12	10	3	2	3	2	29.8	6.7	6.7	32.95	285		TPM3	TPM3	354	716	49.4413	6.4	59
P27635	P27635	60S ribosomal protein L10	RPL10	N	32350000	24186000	8163500	23689000	15875000	5	3	8			60S ribosomal protein L10 OS=Homo sapiens GN=RPL10 PE=1 SV=4	1	2	2	2	2	2	2	2	2	2	2	2	2	17.3	17.3	17.3	24.604	214		RPL10	RPL10	369	716	51.5363	5	42
P25398	P25398	40S ribosomal protein S12	RPS12	Y	6070600	4348700	1722000	4059300	4827900	4	4	8			40S ribosomal protein S12 OS=Homo sapiens GN=RPS12 PE=1 SV=3	1	3	3	3	3	3	3	3	3	3	3	3	3	34.8	34.8	34.8	14.515	132		RPS12	RPS12	382	716	53.352	7	51
O43175	O43175	D-3-phosphoglycerate dehydrogenase	PHGDH	N	2042700	1352600	690060	1469500	1701800	4	4	8			D-3-phosphoglycerate dehydrogenase OS=Homo sapiens GN=PHGDH PE=1 SV=4	1	5	5	5	5	5	5	5	4	5	4	5	4	10.5	10.5	10.5	56.65	533		PHGDH	PHGDH	394	716	55.0279	6.2	42
P47914	P47914	60S ribosomal protein L29	RPL29	N	37728000	26850000	10878000	25782000	29737000	3	5	8			60S ribosomal protein L29 OS=Homo sapiens GN=RPL29 PE=1 SV=2	1	4	4	4	4	4	4	4	4	4	4	4	4	25.2	25.2	25.2	17.752	159		RPL29	RPL29	399	716	55.7263	2.5	60
P62701;Q8TD47;P22090	P62701	40S ribosomal protein S4, X isoform	RPS4X	Y	8593300	5773100	2820100	6359500	6846600	4	4	8			40S ribosomal protein S4, X isoform OS=Homo sapiens GN=RPS4X PE=1 SV=2	3	5;2;2	5;2;2	5;2;2	5	5	5	5	5	5	5	5	5	20.5	20.5	20.5	29.597	263		RPS4X	RPS4X	451	716	62.9888	10	60
P14866	P14866	Heterogeneous nuclear ribonucleoprotein L	HNRNPL	Y	13559000	11343000	2216400	6805100	10379000	5	3	8			Heterogeneous nuclear ribonucleoprotein L OS=Homo sapiens GN=HNRNPL PE=1 SV=2	1	5	5	5	5	5	5	5	4	5	4	5	4	17.1	17.1	17.1	64.132	589		HNRNPL	HNRNPL	460	716	64.2458	12.4	212
P23396	P23396	40S ribosomal protein S3	RPS3	Y	2892900	2205100	687800	0	1812800	4	4	8			40S ribosomal protein S3 OS=Homo sapiens GN=RPS3 PE=1 SV=2	1	4	4	4	4	4	4	2	3	2	3	2	3	20.2	20.2	20.2	26.688	243		RPS3	RPS3	491	716	68.5754	15.7	75
Q5VTE0;P68104;Q05639	Q5VTE0;P68104;Q05639	Putative elongation factor 1-alpha-like 3;Elongation factor 1-alpha 1;Elongation factor 1-alpha 2	EEF1A1P5;EEF1A1;EEF1A2	Y	48488000	32497000	15991000	31769000	38608000	4	4	8			Putative elongation factor 1-alpha-like 3 OS=Homo sapiens GN=EEF1A1P5 PE=5 SV=1;Elongation factor 1-alpha 1 OS=Homo sapiens GN=EEF1A1 PE=1 SV=1;Elongation factor 1-alpha 2 OS=Homo sapiens GN=EEF1A2 PE=1 SV=1	3	4;4;2	4;4;2	4;4;2	4	4	4	4	4	4	4	4	4	17.1	17.1	17.1	50.184	462		EEF1A1P5;EEF1A1;EEF1A2
P62854;Q5JNZ5	P62854;Q5JNZ5	40S ribosomal protein S26;Putative 40S ribosomal protein S26-like 1	RPS26;RPS26P11	N	12658000	10534000	2123400	10371000	5759600	5	3	8			40S ribosomal protein S26 OS=Homo sapiens GN=RPS26 PE=1 SV=3;Putative 40S ribosomal protein S26-like 1 OS=Homo sapiens GN=RPS26P11 PE=5 SV=1	2	4;2	4;2	4;2	4	4	4	4	4	4	4	4	4	31.3	31.3	31.3	13.015	115		RPS26;RPS26P11
P07355;A6NMY6	P07355;A6NMY6	Annexin A2;Putative annexin A2-like protein	ANXA2;ANXA2P2	N	4949100	4056800	892210	4056800	0	4	4	8			Annexin A2 OS=Homo sapiens GN=ANXA2 PE=1 SV=2;Putative annexin A2-like protein OS=Homo sapiens GN=ANXA2P2 PE=5 SV=2	2	4;3	4;3	4;3	4	4	4	3	2	3	2	3	2	17.7	17.7	17.7	38.604	339		ANXA2;ANXA2P2
P0CG06;P0CG05;P0CF74;A0M8Q6	P0CG06;P0CG05;P0CF74;A0M8Q6	Ig lambda-3 chain C regions;Ig lambda-2 chain C regions;Ig lambda-6 chain C region;Ig lambda-7 chain C region	IGLC3;IGLC2;IGLC6;IGLC7	N	3696200	2567800	1128500	0	2974200	3	5	8			Ig lambda-3 chain C regions OS=Homo sapiens GN=IGLC3 PE=1 SV=1;Ig lambda-2 chain C regions OS=Homo sapiens GN=IGLC2 PE=1 SV=1;Ig lambda-6 chain C region OS=Homo sapiens GN=IGLC6 PE=4 SV=1;Ig lambda-7 chain C region OS=Homo sapiens GN=IGLC7 PE=4 SV=2	4	4;4;3;2	1;1;1;1	1;1;1;1	4	1	1	4	4	1	1	1	1	65.1	17.9	17.9	11.237	106		IGLC3;IGLC2;IGLC6;IGLC7
P01764;P01765	P01764;P01765	Ig heavy chain V-III region 23;Ig heavy chain V-III region TIL	IGHV3-23	N	1713200	1207300	505950	1214900	1325800	3	4	7			Ig heavy chain V-III region 23 OS=Homo sapiens GN=IGHV3-23 PE=1 SV=2;Ig heavy chain V-III region TIL OS=Homo sapiens PE=1 SV=1	2	2;1	2;1	2;1	2	2	2	2	2	2	2	2	2	18.8	18.8	18.8	12.582	117		IGHV3-23	IGHV3-23	1	716	0.139665	1	1
Q8WX92	Q8WX92	Negative elongation factor B	NELFB	N	30276000	18555000	11721000	22793000	26655000	4	3	7			Negative elongation factor B OS=Homo sapiens GN=NELFB PE=1 SV=1	1	4	4	4	4	4	4	4	4	4	4	4	4	12.9	12.9	12.9	65.697	580		NELFB	NELFB	47	716	6.56425	1.7	7
P01857	P01857	Ig gamma-1 chain C region	IGHG1	Y	6742000	5050400	1691600	4703800	4805100	3	4	7			Ig gamma-1 chain C region OS=Homo sapiens GN=IGHG1 PE=1 SV=1	1	6	6	2	6	6	2	5	5	5	5	2	2	24.5	24.5	9.4	36.105	330		IGHG1	IGHG1	62	716	8.65922	10.9	58
Q9UHB6	Q9UHB6	LIM domain and actin-binding protein 1	LIMA1	N	5170300	3589600	1580700	3717600	4038200	3	4	7			LIM domain and actin-binding protein 1 OS=Homo sapiens GN=LIMA1 PE=1 SV=1	1	5	5	5	5	5	5	4	5	4	5	4	5	8.6	8.6	8.6	85.225	759		LIMA1	LIMA1	218	716	30.4469	16.1	117
P62081	P62081	40S ribosomal protein S7	RPS7	N	17967000	11484000	6482800	13322000	15248000	4	3	7			40S ribosomal protein S7 OS=Homo sapiens GN=RPS7 PE=1 SV=1	1	4	4	4	4	4	4	4	4	4	4	4	4	24.7	24.7	24.7	22.127	194		RPS7	RPS7	368	716	51.3966	8.6	48
P30050	P30050	60S ribosomal protein L12	RPL12	Y	4747100	3644800	1102300	3694500	2855500	4	3	7			60S ribosomal protein L12 OS=Homo sapiens GN=RPL12 PE=1 SV=1	1	2	2	2	2	2	2	2	2	2	2	2	2	18.2	18.2	18.2	17.818	165		RPL12	RPL12	397	716	55.4469	5.8	28
P62266	P62266	40S ribosomal protein S23	RPS23	N	7402400	5445000	1957400	5368100	5235900	5	2	7			40S ribosomal protein S23 OS=Homo sapiens GN=RPS23 PE=1 SV=3	1	4	4	4	4	4	4	4	3	4	3	4	3	36.4	36.4	36.4	15.807	143		RPS23	RPS23	413	716	57.6816	5.1	30
P51991	P51991	Heterogeneous nuclear ribonucleoprotein A3	HNRNPA3	N	5977800	4311500	1666300	0	4391700	2	5	7			Heterogeneous nuclear ribonucleoprotein A3 OS=Homo sapiens GN=HNRNPA3 PE=1 SV=2	1	3	3	3	3	3	3	2	3	2	3	2	3	14	14	14	39.594	378		HNRNPA3	HNRNPA3	447	716	62.4302	6.6	49
P25705	P25705	ATP synthase subunit alpha, mitochondrial	ATP5A1	Y	2544000	1613000	930980	1911200	2155500	2	5	7			ATP synthase subunit alpha, mitochondrial OS=Homo sapiens GN=ATP5A1 PE=1 SV=1	1	4	4	4	4	4	4	3	4	3	4	3	4	8.9	8.9	8.9	59.75	553		ATP5A1	ATP5A1	496	716	69.2737	15.9	119
Q6PJP8	Q6PJP8	DNA cross-link repair 1A protein	DCLRE1A	N	6106200	5433400	672790	3724500	3482200	3	3	6			DNA cross-link repair 1A protein OS=Homo sapiens GN=DCLRE1A PE=1 SV=3	1	4	4	4	4	4	4	4	2	4	2	4	2	6.4	6.4	6.4	116.4	1040		DCLRE1A	DCLRE1A		716	0	0
Q5T7V8	Q5T7V8	RAB6-interacting golgin	GORAB	N	6507400	4814200	1693300	4617000	4660000	3	3	6			RAB6-interacting golgin OS=Homo sapiens GN=GORAB PE=1 SV=1	1	2	2	2	2	2	2	2	2	2	2	2	2	7.9	7.9	7.9	44.993	394		GORAB	GORAB	1	716	0.139665	1	1
Q86XR8	Q86XR8	Centrosomal protein of 57 kDa	CEP57	N	2944000	2406500	537510	2353400	1469800	5	1	6			Centrosomal protein of 57 kDa OS=Homo sapiens GN=CEP57 PE=1 SV=2	1	4	4	4	4	4	4	4	2	4	2	4	2	9.4	9.4	9.4	57.088	500		CEP57	CEP57	4	716	0.558659	1.5	2
P30414	P30414	NK-tumor recognition protein;Putative peptidyl-prolyl cis-trans isomerase	NKTR	N	2116500	1565500	551010	1619700	1398000	5	1	6			NK-tumor recognition protein OS=Homo sapiens GN=NKTR PE=1 SV=2	1	4	4	4	4	4	4	4	3	4	3	4	3	3.4	3.4	3.4	165.67	1462		NKTR	NKTR	11	716	1.53631	9.3	19
P60903	P60903	Protein S100-A10	S100A10	N	6002000	4880200	1121800	3774100	4062700	4	2	6			Protein S100-A10 OS=Homo sapiens GN=S100A10 PE=1 SV=2	1	3	3	3	3	3	3	3	2	3	2	3	2	54.6	54.6	54.6	11.203	97		S100A10	S100A10	17	716	2.3743	1.8	5
Q0ZGT2	Q0ZGT2	Nexilin	NEXN	N	3135800	2098100	1037700	2098100	0	3	3	6			Nexilin OS=Homo sapiens GN=NEXN PE=1 SV=1	1	5	5	5	5	5	5	3	4	3	4	3	4	7.9	7.9	7.9	80.657	675		NEXN	NEXN	46	716	6.42458	5.1	21
Q13045	Q13045	Protein flightless-1 homolog	FLII	N	5111000	2896400	2214600	3137300	5596000	3	3	6			Protein flightless-1 homolog OS=Homo sapiens GN=FLII PE=1 SV=2	1	4	4	4	4	4	4	4	3	4	3	4	3	3.4	3.4	3.4	144.75	1269		FLII	FLII	81	716	11.3128	3.1	27
P24844	P24844	Myosin regulatory light polypeptide 9	MYL9	N	14020000	9956900	4062800	9904600	10760000	3	3	6			Myosin regulatory light polypeptide 9 OS=Homo sapiens GN=MYL9 PE=1 SV=4	1	7	3	3	7	3	3	6	5	3	2	3	2	45.9	18	18	19.827	172		MYL9	MYL9	217	716	30.3073	4.5	51
P83881	P83881	60S ribosomal protein L36a	RPL36A	N	17381000	13794000	3586600	13208000	10040000	3	3	6			60S ribosomal protein L36a OS=Homo sapiens GN=RPL36A PE=1 SV=2	1	3	3	1	3	3	1	3	3	3	3	1	1	20.8	20.8	7.5	12.441	106		RPL36A	RPL36A	220	716	30.7263	3.8	28
Q96HS1	Q96HS1	Serine/threonine-protein phosphatase PGAM5, mitochondrial	PGAM5	N	10233000	6781600	3451100	6565400	9311900	4	2	6			Serine/threonine-protein phosphatase PGAM5, mitochondrial OS=Homo sapiens GN=PGAM5 PE=1 SV=2	1	5	5	5	5	5	5	5	3	5	3	5	3	13.1	13.1	13.1	32.004	289		PGAM5	PGAM5	223	716	31.1453	3.7	31
O76021	O76021	Ribosomal L1 domain-containing protein 1	RSL1D1	N	4781400	3066100	1715300	3117500	4469500	1	5	6			Ribosomal L1 domain-containing protein 1 OS=Homo sapiens GN=RSL1D1 PE=1 SV=3	1	5	5	5	5	5	5	3	5	3	5	3	5	12.2	12.2	12.2	54.972	490		RSL1D1	RSL1D1	277	716	38.6872	6.6	42
Q7Z406	Q7Z406	Myosin-14	MYH14	N	11612000	10234000	1378100	10048000	3818200	4	2	6			Myosin-14 OS=Homo sapiens GN=MYH14 PE=1 SV=2	1	11	2	2	11	2	2	11	11	2	2	2	2	4.9	0.8	0.8	227.87	1995		MYH14	MYH14	318	716	44.4134	6.2	79
Q9UQ35	Q9UQ35	Serine/arginine repetitive matrix protein 2	SRRM2	N	4959600	3671700	1288000	3528400	3537900	4	2	6			Serine/arginine repetitive matrix protein 2 OS=Homo sapiens GN=SRRM2 PE=1 SV=2	1	5	5	5	5	5	5	5	3	5	3	5	3	3.2	3.2	3.2	299.61	2752		SRRM2	SRRM2	324	716	45.2514	19.7	303
P62899	P62899	60S ribosomal protein L31	RPL31	N	19113000	14344000	4769200	15038000	11876000	4	2	6			60S ribosomal protein L31 OS=Homo sapiens GN=RPL31 PE=1 SV=1	1	5	5	5	5	5	5	5	3	5	3	5	3	43.2	43.2	43.2	14.463	125		RPL31	RPL31	335	716	46.7877	4.3	23
P47756	P47756	F-actin-capping protein subunit beta	CAPZB	N	6879100	5036900	1842200	4622700	5269600	3	3	6			F-actin-capping protein subunit beta OS=Homo sapiens GN=CAPZB PE=1 SV=4	1	4	4	4	4	4	4	3	3	3	3	3	3	20.6	20.6	20.6	31.35	277		CAPZB	CAPZB	366	716	51.1173	7	72
P84090	P84090	Enhancer of rudimentary homolog	ERH	Y	3260600	1342900	1917700	1736400	4661000	2	4	6			Enhancer of rudimentary homolog OS=Homo sapiens GN=ERH PE=1 SV=1	1	2	2	2	2	2	2	1	2	1	2	1	2	31.7	31.7	31.7	12.259	104		ERH	ERH	454	716	63.4078	5.4	100
CON__P05787;P05787;CON__H-INV:HIT000292931;CON__Q9H552	CON__P05787;P05787;CON__H-INV:HIT000292931	Keratin, type II cytoskeletal 8	KRT8	Y	3603800	1181000	2422900	2634600	4932200	2	4	6	+		;Keratin, type II cytoskeletal 8 OS=Homo sapiens GN=KRT8 PE=1 SV=7;	4	7;7;4;1	5;5;4;1	5;5;4;1	7	5	5	5	7	3	5	3	5	15.5	11.8	11.8	53.704	483		KRT8	KRT8	545	716	76.1173	13.7	505
P17066;P48741	P17066;P48741	Heat shock 70 kDa protein 6;Putative heat shock 70 kDa protein 7	HSPA6;HSPA7	Y	4674900	3323900	1351000	3593900	3290900	3	3	6			Heat shock 70 kDa protein 6 OS=Homo sapiens GN=HSPA6 PE=1 SV=2;Putative heat shock 70 kDa protein 7 OS=Homo sapiens GN=HSPA7 PE=5 SV=2	2	4;3	2;2	2;2	4	2	2	4	4	2	2	2	2	6.2	3.7	3.7	71.027	643		HSPA6;HSPA7
Q99985	Q99985	Semaphorin-3C	SEMA3C	N	1053500	748490	305020	729950	822460	3	2	5			Semaphorin-3C OS=Homo sapiens GN=SEMA3C PE=2 SV=2	1	2	2	2	2	2	2	2	2	2	2	2	2	4.1	4.1	4.1	85.206	751		SEMA3C	SEMA3C		716	0	0
Q9Y4X5	Q9Y4X5	E3 ubiquitin-protein ligase ARIH1	ARIH1	N	1489500	1101000	388560	982010	1143100	4	1	5			E3 ubiquitin-protein ligase ARIH1 OS=Homo sapiens GN=ARIH1 PE=1 SV=2	1	3	3	3	3	3	3	3	2	3	2	3	2	8.3	8.3	8.3	64.117	557		ARIH1	ARIH1	5	716	0.698324	1.2	2
P01625;P06312;P06313;P06314	P01625;P06312;P06313;P06314	Ig kappa chain V-IV region Len;Ig kappa chain V-IV region;Ig kappa chain V-IV region JI;Ig kappa chain V-IV region B17	IGKV4-1	N	4645100	3686300	958760	0	2527000	2	3	5			Ig kappa chain V-IV region Len OS=Homo sapiens PE=1 SV=2;Ig kappa chain V-IV region (Fragment) OS=Homo sapiens GN=IGKV4-1 PE=4 SV=1;Ig kappa chain V-IV region JI OS=Homo sapiens PE=4 SV=1;Ig kappa chain V-IV region B17 OS=Homo sapiens PE=2 SV=1	4	2;2;2;2	2;2;2;2	2;2;2;2	2	2	2	1	2	1	2	1	2	21.1	21.1	21.1	12.64	114		IGKV4-1	IGKV4-1	29	716	4.05028	1.7	7
Q9NWH9	Q9NWH9	SAFB-like transcription modulator	SLTM	N	1288900	951050	337800	972400	868990	3	2	5			SAFB-like transcription modulator OS=Homo sapiens GN=SLTM PE=1 SV=2	1	3	3	3	3	3	3	3	3	3	3	3	3	3.7	3.7	3.7	117.15	1034		SLTM	SLTM	82	716	11.4525	3.8	20
P09382	P09382	Galectin-1	LGALS1	N	8051300	6594900	1456300	5432800	5000500	4	1	5			Galectin-1 OS=Homo sapiens GN=LGALS1 PE=1 SV=2	1	2	2	2	2	2	2	2	2	2	2	2	2	24.4	24.4	24.4	14.716	135		LGALS1	LGALS1	84	716	11.7318	10.6	236
Q8WX93	Q8WX93	Palladin	PALLD	N	1373200	879500	493670	879500	0	3	2	5			Palladin OS=Homo sapiens GN=PALLD PE=1 SV=3	1	3	3	3	3	3	3	2	2	2	2	2	2	3.5	3.5	3.5	150.56	1383		PALLD	PALLD	85	716	11.8715	3.3	34
Q9Y3Y2	Q9Y3Y2	Chromatin target of PRMT1 protein	CHTOP	N	8230500	6172900	2057600	5212000	6383900	1	4	5			Chromatin target of PRMT1 protein OS=Homo sapiens GN=CHTOP PE=1 SV=2	1	3	3	3	3	3	3	3	3	3	3	3	3	16.9	16.9	16.9	26.396	248		CHTOP	CHTOP	135	716	18.8547	2.4	11
Q99848	Q99848	Probable rRNA-processing protein EBP2	EBNA1BP2	N	5442600	4010100	1432500	4575500	3210300	3	2	5			Probable rRNA-processing protein EBP2 OS=Homo sapiens GN=EBNA1BP2 PE=1 SV=2	1	3	3	3	3	3	3	3	3	3	3	3	3	14.1	14.1	14.1	34.852	306		EBNA1BP2	EBNA1BP2	137	716	19.1341	4.7	33
Q13501	Q13501	Sequestosome-1	SQSTM1	N	4205000	3887900	317100	3887900	0	3	2	5			Sequestosome-1 OS=Homo sapiens GN=SQSTM1 PE=1 SV=1	1	3	3	3	3	3	3	3	2	3	2	3	2	12.3	12.3	12.3	47.687	440		SQSTM1	SQSTM1	138	716	19.2737	4.9	36
P12268	P12268	Inosine-5-monophosphate dehydrogenase 2	IMPDH2	N	3819500	2800100	1019400	2513600	2973400	3	2	5			Inosine-5-monophosphate dehydrogenase 2 OS=Homo sapiens GN=IMPDH2 PE=1 SV=2	1	3	3	3	3	3	3	3	2	3	2	3	2	7.8	7.8	7.8	55.804	514		IMPDH2	IMPDH2	195	716	27.2346	3.5	29
Q5SSJ5	Q5SSJ5	Heterochromatin protein 1-binding protein 3	HP1BP3	N	4066100	2653400	1412700	2317100	4059700	2	3	5			Heterochromatin protein 1-binding protein 3 OS=Homo sapiens GN=HP1BP3 PE=1 SV=1	1	3	3	3	3	3	3	3	3	3	3	3	3	7.1	7.1	7.1	61.206	553		HP1BP3	HP1BP3	214	716	29.8883	8.1	100
Q07666	Q07666	KH domain-containing, RNA-binding, signal transduction-associated protein 1	KHDRBS1	N	2146800	1425300	721560	1446900	1880200	2	3	5			KH domain-containing, RNA-binding, signal transduction-associated protein 1 OS=Homo sapiens GN=KHDRBS1 PE=1 SV=1	1	2	2	2	2	2	2	2	2	2	2	2	2	6.3	6.3	6.3	48.227	443		KHDRBS1	KHDRBS1	348	716	48.6034	4.2	53
P62847	P62847	40S ribosomal protein S24	RPS24	N	3348400	2432300	916110	2981800	1865000	3	2	5			40S ribosomal protein S24 OS=Homo sapiens GN=RPS24 PE=1 SV=1	1	3	3	3	3	3	3	3	3	3	3	3	3	26.3	26.3	26.3	15.423	133		RPS24	RPS24	353	716	49.3017	6.7	47
CON__Q3KNV1;CON__P08729;P08729	CON__Q3KNV1;CON__P08729;P08729	Keratin, type II cytoskeletal 7	KRT7	Y	658410	0	658410	0	1735300	2	3	5	+		;;Keratin, type II cytoskeletal 7 OS=Homo sapiens GN=KRT7 PE=1 SV=5	3	3;3;3	2;2;2	2;2;2	3	2	2	3	3	2	2	2	2	6.2	4.3	4.3	51.385	469		KRT7	KRT7	429	716	59.9162	7	147
P07910;P0DMR1;O60812;B7ZW38;B2RXH8	P07910	Heterogeneous nuclear ribonucleoproteins C1/C2	HNRNPC	N	2535300	849660	1685600	2701300	2591200	3	2	5			Heterogeneous nuclear ribonucleoproteins C1/C2 OS=Homo sapiens GN=HNRNPC PE=1 SV=4	5	3;1;1;1;1	3;1;1;1;1	3;1;1;1;1	3	3	3	3	3	3	3	3	3	10.8	10.8	10.8	33.67	306		HNRNPC	HNRNPC	444	716	62.0112	9.3	59
P67809	P67809	Nuclease-sensitive element-binding protein 1	YBX1	Y	4638400	3813200	825200	3636900	2351300	5	0	5			Nuclease-sensitive element-binding protein 1 OS=Homo sapiens GN=YBX1 PE=1 SV=3	1	4	4	4	4	4	4	4	2	4	2	4	2	24.4	24.4	24.4	35.924	324		YBX1	YBX1	448	716	62.5698	8.6	100
P09651	P09651	Heterogeneous nuclear ribonucleoprotein A1;Heterogeneous nuclear ribonucleoprotein A1, N-terminally processed	HNRNPA1	Y	3109600	508170	2601400	0	6856500	0	5	5			Heterogeneous nuclear ribonucleoprotein A1 OS=Homo sapiens GN=HNRNPA1 PE=1 SV=5	1	4	4	4	4	4	4	1	4	1	4	1	4	18.5	18.5	18.5	38.746	372		HNRNPA1	HNRNPA1	552	716	77.095	12.8	72
Q3ZCM7	Q3ZCM7	Tubulin beta-8 chain	TUBB8	Y	18377000	12156000	6220700	12603000	15949000	3	2	5			Tubulin beta-8 chain OS=Homo sapiens GN=TUBB8 PE=1 SV=2	1	5	2	2	5	2	2	5	4	2	2	2	2	15.1	7.4	7.4	49.775	444		TUBB8	TUBB8	620	716	86.5922	15.6	153
CON__ENSEMBL:ENSBTAP00000014147	CON__ENSEMBL:ENSBTAP00000014147			Y	3979000	2892500	1086500	2871200	2884900	3	2	5	+			1	2	2	2	2	2	2	2	2	2	2	2	2	25.7	25.7	25.7	11.756	113
CON__Q29443;CON__Q0IIK2	CON__Q29443;CON__Q0IIK2			Y	1574900	1574900	0	1574900	0	5	0	5	+		;	2	5;5	5;5	5;5	5	5	5	5	0	5	0	5	0	9.3	9.3	9.3	75.829	685
P01623;P01620;P04206;P01622;P18136;P18135	P01623;P01620;P04206;P01622;P18136;P18135	Ig kappa chain V-III region WOL;Ig kappa chain V-III region SIE;Ig kappa chain V-III region GOL;Ig kappa chain V-III region Ti;Ig kappa chain V-III region HIC;Ig kappa chain V-III region HAH		Y	1531600	1092500	439040	1106800	1142800	3	2	5			Ig kappa chain V-III region WOL OS=Homo sapiens PE=1 SV=1;Ig kappa chain V-III region SIE OS=Homo sapiens PE=1 SV=1;Ig kappa chain V-III region GOL OS=Homo sapiens PE=1 SV=1;Ig kappa chain V-III region Ti OS=Homo sapiens PE=1 SV=1;Ig kappa chain V-III regi	6	2;2;1;1;1;1	2;2;1;1;1;1	2;2;1;1;1;1	2	2	2	2	2	2	2	2	2	24.8	24.8	24.8	11.746	109
CON__P12763;P02765	CON__P12763;P02765	Alpha-2-HS-glycoprotein;Alpha-2-HS-glycoprotein chain A;Alpha-2-HS-glycoprotein chain B	AHSG	N	1453400	1170700	282650	0	744980	3	1	4	+		;Alpha-2-HS-glycoprotein OS=Homo sapiens GN=AHSG PE=1 SV=1	2	2;1	2;1	2;1	2	2	2	2	1	2	1	2	1	6.4	6.4	6.4	38.418	359		AHSG	AHSG	12	716	1.67598	1.9	6
Q9H6F5	Q9H6F5	Coiled-coil domain-containing protein 86	CCDC86	N	1821300	1445600	375740	1000100	1435800	3	1	4			Coiled-coil domain-containing protein 86 OS=Homo sapiens GN=CCDC86 PE=1 SV=1	1	3	3	3	3	3	3	3	2	3	2	3	2	13.1	13.1	13.1	40.235	360		CCDC86	CCDC86	43	716	6.00559	2	10
Q96Q89	Q96Q89	Kinesin-like protein KIF20B	KIF20B	N	25781000	20381000	5399800	19272000	15342000	2	2	4			Kinesin-like protein KIF20B OS=Homo sapiens GN=KIF20B PE=1 SV=3	1	1	1	1	1	1	1	1	1	1	1	1	1	0.5	0.5	0.5	210.63	1820		KIF20B	KIF20B	47	716	6.56425	3.2	12
Q8NFW8	Q8NFW8	N-acylneuraminate cytidylyltransferase	CMAS	N	4714100	3903300	810770	0	2136900	2	2	4			N-acylneuraminate cytidylyltransferase OS=Homo sapiens GN=CMAS PE=1 SV=2	1	3	3	3	3	3	3	2	3	2	3	2	3	9.9	9.9	9.9	48.379	434		CMAS	CMAS	57	716	7.96089	2.4	19
Q8N9Q2	Q8N9Q2	Protein SREK1IP1	SREK1IP1	N	4614600	4334300	280280	4334300	0	4	0	4			Protein SREK1IP1 OS=Homo sapiens GN=SREK1IP1 PE=1 SV=1	1	3	3	3	3	3	3	3	1	3	1	3	1	15.5	15.5	15.5	18.177	155		SREK1IP1	SREK1IP1	72	716	10.0559	3.6	33
Q9H7N4	Q9H7N4	Splicing factor, arginine/serine-rich 19	SCAF1	N	1308500	975520	332980	975520	0	3	1	4			Splicing factor, arginine/serine-rich 19 OS=Homo sapiens GN=SCAF1 PE=1 SV=3	1	4	4	4	4	4	4	3	2	3	2	3	2	4.9	4.9	4.9	139.27	1312		SCAF1	SCAF1	83	716	11.5922	4	17
Q13427	Q13427	Peptidyl-prolyl cis-trans isomerase G	PPIG	N	877650	341200	536450	0	1413900	1	3	4			Peptidyl-prolyl cis-trans isomerase G OS=Homo sapiens GN=PPIG PE=1 SV=2	1	2	2	2	2	2	2	1	2	1	2	1	2	2.9	2.9	2.9	88.616	754		PPIG	PPIG	86	716	12.0112	4.1	20
P24666	P24666	Low molecular weight phosphotyrosine protein phosphatase	ACP1	N	308250	216870	91378	0	240840	2	2	4			Low molecular weight phosphotyrosine protein phosphatase OS=Homo sapiens GN=ACP1 PE=1 SV=3	1	1	1	1	1	1	1	1	1	1	1	1	1	7	7	7	18.042	158		ACP1	ACP1	95	716	13.2682	2.1	12
Q9UPN3	Q9UPN3	Microtubule-actin cross-linking factor 1, isoforms 1/2/3/5	MACF1	N	699640	536560	163080	0	429830	2	2	4			Microtubule-actin cross-linking factor 1, isoforms 1/2/3/5 OS=Homo sapiens GN=MACF1 PE=1 SV=4	1	1	1	1	1	1	1	1	1	1	1	1	1	0.3	0.3	0.3	838.3	7388		MACF1	MACF1	113	716	15.7821	7.8	91
P61158	P61158	Actin-related protein 3	ACTR3	N	480150	280150	200000	0	527140	2	2	4			Actin-related protein 3 OS=Homo sapiens GN=ACTR3 PE=1 SV=3	1	1	1	1	1	1	1	1	1	1	1	1	1	4.1	4.1	4.1	47.371	418		ACTR3	ACTR3	137	716	19.1341	4.6	35
P01859	P01859	Ig gamma-2 chain C region	IGHG2	Y	4631200	3815200	816050	3815200	0	3	1	4			Ig gamma-2 chain C region OS=Homo sapiens GN=IGHG2 PE=1 SV=2	1	5	3	1	5	3	1	5	2	3	1	1	1	16	10.7	2.8	35.9	326		IGHG2	IGHG2	142	716	19.8324	5.4	55
O75367	O75367	Core histone macro-H2A.1	H2AFY	N	3231200	2717400	513800	2492100	1579600	2	2	4			Core histone macro-H2A.1 OS=Homo sapiens GN=H2AFY PE=1 SV=4	1	3	3	3	3	3	3	3	2	3	2	3	2	11.3	11.3	11.3	39.617	372		H2AFY	H2AFY	148	716	20.6704	6.5	69
Q99623	Q99623	Prohibitin-2	PHB2	N	1172200	431640	740570	0	1951900	3	1	4			Prohibitin-2 OS=Homo sapiens GN=PHB2 PE=1 SV=2	1	1	1	1	1	1	1	1	1	1	1	1	1	4	4	4	33.296	299		PHB2	PHB2	243	716	33.9385	9	45
Q9BY77	Q9BY77	Polymerase delta-interacting protein 3	POLDIP3	N	496850	304850	192000	0	506050	1	3	4			Polymerase delta-interacting protein 3 OS=Homo sapiens GN=POLDIP3 PE=1 SV=2	1	2	2	2	2	2	2	1	2	1	2	1	2	7.4	7.4	7.4	46.089	421		POLDIP3	POLDIP3	247	716	34.4972	4.5	30
Q14978	Q14978	Nucleolar and coiled-body phosphoprotein 1	NOLC1	Y	4767700	4497000	270670	4497000	0	1	3	4			Nucleolar and coiled-body phosphoprotein 1 OS=Homo sapiens GN=NOLC1 PE=1 SV=2	1	3	3	3	3	3	3	1	2	1	2	1	2	7.3	7.3	7.3	73.602	699		NOLC1	NOLC1	297	716	41.4804	7.3	56
P63173	P63173	60S ribosomal protein L38	RPL38	Y	1437200	959150	478070	959150	0	2	2	4			60S ribosomal protein L38 OS=Homo sapiens GN=RPL38 PE=1 SV=2	1	1	1	1	1	1	1	1	1	1	1	1	1	17.1	17.1	17.1	8.2178	70		RPL38	RPL38	300	716	41.8994	8.4	58
P15924	P15924	Desmoplakin	DSP	N	803740	600700	203040	592000	543850	3	1	4			Desmoplakin OS=Homo sapiens GN=DSP PE=1 SV=3	1	2	2	2	2	2	2	2	2	2	2	2	2	0.7	0.7	0.7	331.77	2871		DSP	DSP	328	716	45.8101	14	201
Q13428	Q13428	Treacle protein	TCOF1	N	2449300	1817400	631900	1586600	1896400	4	0	4			Treacle protein OS=Homo sapiens GN=TCOF1 PE=1 SV=3	1	4	4	4	4	4	4	4	3	4	3	4	3	4	4	4	152.1	1488		TCOF1	TCOF1	332	716	46.3687	28.4	282
P60866	P60866	40S ribosomal protein S20	RPS20	Y	5307800	4057100	1250700	4057100	0	3	1	4			40S ribosomal protein S20 OS=Homo sapiens GN=RPS20 PE=1 SV=1	1	2	2	2	2	2	2	2	1	2	1	2	1	15.1	15.1	15.1	13.373	119		RPS20	RPS20	383	716	53.4916	4.9	22
P46781	P46781	40S ribosomal protein S9	RPS9	Y	5579300	4498100	1081200	4315300	3032600	1	3	4			40S ribosomal protein S9 OS=Homo sapiens GN=RPS9 PE=1 SV=3	1	4	4	4	4	4	4	4	3	4	3	4	3	15.5	15.5	15.5	22.591	194		RPS9	RPS9	388	716	54.1899	6.7	32
P38919	P38919	Eukaryotic initiation factor 4A-III;Eukaryotic initiation factor 4A-III, N-terminally processed	EIF4A3	N	1163300	938570	224780	938570	0	3	1	4			Eukaryotic initiation factor 4A-III OS=Homo sapiens GN=EIF4A3 PE=1 SV=4	1	2	2	2	2	2	2	2	1	2	1	2	1	3.4	3.4	3.4	46.871	411		EIF4A3	EIF4A3	418	716	58.3799	6.3	44
P62826	P62826	GTP-binding nuclear protein Ran	RAN	N	4323100	2641900	1681200	3199500	3873400	2	2	4			GTP-binding nuclear protein Ran OS=Homo sapiens GN=RAN PE=1 SV=3	1	4	4	4	4	4	4	3	4	3	4	3	4	15.3	15.3	15.3	24.423	216		RAN	RAN	440	716	61.4525	8.8	42
P05387	P05387	60S acidic ribosomal protein P2	RPLP2	Y	2956300	2490900	465370	2410000	1307400	3	1	4			60S acidic ribosomal protein P2 OS=Homo sapiens GN=RPLP2 PE=1 SV=1	1	2	2	2	2	2	2	2	2	2	2	2	2	42.6	42.6	42.6	11.665	115		RPLP2	RPLP2	440	716	61.4525	6.7	120
P52597	P52597	Heterogeneous nuclear ribonucleoprotein F;Heterogeneous nuclear ribonucleoprotein F, N-terminally processed	HNRNPF	Y	4262700	2569100	1693600	2820600	4212400	1	3	4			Heterogeneous nuclear ribonucleoprotein F OS=Homo sapiens GN=HNRNPF PE=1 SV=3	1	5	3	3	5	3	3	4	4	2	3	2	3	17.1	10.6	10.6	45.671	415		HNRNPF	HNRNPF	528	716	73.743	9.2	56
P60709;Q6S8J3;A5A3E0;P0CG38;P0CG39;Q9BYX7	P60709	Actin, cytoplasmic 1;Actin, cytoplasmic 1, N-terminally processed	ACTB	Y	265330000	214770000	50563000	0	117040000	1	3	4			Actin, cytoplasmic 1 OS=Homo sapiens GN=ACTB PE=1 SV=1	6	30;11;8;7;5;4	1;0;0;0;0;0	1;0;0;0;0;0	30	1	1	29	28	1	1	1	1	74.7	4.5	4.5	41.736	375		ACTB	ACTB	667	716	93.1564	49.7	1008
P01605;P01624;P04434;P04207	P01605;P01624;P04434;P04207	Ig kappa chain V-I region Lay;Ig kappa chain V-III region POM;Ig kappa chain V-III region VH;Ig kappa chain V-III region CLL		Y	7404800	5740900	1663900	5635100	4491400	2	2	4			Ig kappa chain V-I region Lay OS=Homo sapiens PE=1 SV=1;Ig kappa chain V-III region POM OS=Homo sapiens PE=1 SV=1;Ig kappa chain V-III region VH (Fragment) OS=Homo sapiens PE=4 SV=1;Ig kappa chain V-III region CLL OS=Homo sapiens PE=4 SV=2	4	2;1;1;1	2;1;1;1	2;1;1;1	2	2	2	2	2	2	2	2	2	25	25	25	11.834	108
Q13247;Q13243;Q08170	Q13247;Q13243;Q08170	Serine/arginine-rich splicing factor 6;Serine/arginine-rich splicing factor 5;Serine/arginine-rich splicing factor 4	SRSF6;SRSF5;SRSF4	N	3074100	1833100	1241000	1873700	3230200	2	2	4			Serine/arginine-rich splicing factor 6 OS=Homo sapiens GN=SRSF6 PE=1 SV=2;Serine/arginine-rich splicing factor 5 OS=Homo sapiens GN=SRSF5 PE=1 SV=1;Serine/arginine-rich splicing factor 4 OS=Homo sapiens GN=SRSF4 PE=1 SV=2	3	2;1;1	2;1;1	2;1;1	2	2	2	2	2	2	2	2	2	5.2	5.2	5.2	39.586	344		SRSF6;SRSF5;SRSF4
Q09028;Q16576	Q09028;Q16576	Histone-binding protein RBBP4;Histone-binding protein RBBP7	RBBP4;RBBP7	N	1056100	848700	207360	0	546530	2	2	4			Histone-binding protein RBBP4 OS=Homo sapiens GN=RBBP4 PE=1 SV=3;Histone-binding protein RBBP7 OS=Homo sapiens GN=RBBP7 PE=1 SV=1	2	2;1	2;1	2;1	2	2	2	2	1	2	1	2	1	5.4	5.4	5.4	47.655	425		RBBP4;RBBP7
CON__Q7RTS7;CON__Q32MB2;Q7RTS7;Q86Y46;CON__Q14CN4-1;CON__Q3SY84;Q14CN4;Q3SY84	CON__Q7RTS7;CON__Q32MB2;Q7RTS7;Q86Y46;CON__Q14CN4-1;CON__Q3SY84;Q14CN4;Q3SY84	Keratin, type II cytoskeletal 74;Keratin, type II cytoskeletal 73;Keratin, type II cytoskeletal 72;Keratin, type II cytoskeletal 71	KRT74;KRT73;KRT72;KRT71	Y	450510	253640	196870	0	518880	2	2	4	+		;;Keratin, type II cytoskeletal 74 OS=Homo sapiens GN=KRT74 PE=1 SV=2;Keratin, type II cytoskeletal 73 OS=Homo sapiens GN=KRT73 PE=1 SV=1;;;Keratin, type II cytoskeletal 72 OS=Homo sapiens GN=KRT72 PE=1 SV=2;Keratin, type II cytoskeletal 71 OS=Homo sapiens	8	3;3;3;3;2;2;2;2	1;1;1;1;1;1;1;1	0;0;0;0;0;0;0;0	3	1	0	3	3	1	1	0	0	5.5	2.3	0	57.865	529		KRT74;KRT73;KRT72;KRT71
Q6S5L8	Q6S5L8	SHC-transforming protein 4	SHC4	N	2317300	0	2317300	0	6107500	1	2	3			SHC-transforming protein 4 OS=Homo sapiens GN=SHC4 PE=1 SV=1	1	1	1	1	1	1	1	1	1	1	1	1	1	1.7	1.7	1.7	68.784	630		SHC4	SHC4		716	0	0
O15534	O15534	Period circadian protein homolog 1	PER1	N	935910	764340	171580	764340	0	1	2	3			Period circadian protein homolog 1 OS=Homo sapiens GN=PER1 PE=1 SV=2	1	3	3	3	3	3	3	2	2	2	2	2	2	2.6	2.6	2.6	136.21	1290		PER1	PER1		716	0	0
Q15027	Q15027	Arf-GAP with coiled-coil, ANK repeat and PH domain-containing protein 1	ACAP1	N	2607300	1520000	1087300	0	2865800	2	1	3			Arf-GAP with coiled-coil, ANK repeat and PH domain-containing protein 1 OS=Homo sapiens GN=ACAP1 PE=1 SV=1	1	1	1	1	1	1	1	1	1	1	1	1	1	2.2	2.2	2.2	81.535	740		ACAP1	ACAP1	2	716	0.27933	1	1
Q14432	Q14432	cGMP-inhibited 3,5-cyclic phosphodiesterase A	PDE3A	N	460600	329120	131470	0	346520	2	1	3			cGMP-inhibited 3,5-cyclic phosphodiesterase A OS=Homo sapiens GN=PDE3A PE=1 SV=3	1	1	1	1	1	1	1	1	1	1	1	1	1	1.3	1.3	1.3	124.98	1141		PDE3A	PDE3A	14	716	1.95531	3.4	13
Q96ST2	Q96ST2	Protein IWS1 homolog	IWS1	N	3503200	1232000	2271200	1232000	0	2	1	3			Protein IWS1 homolog OS=Homo sapiens GN=IWS1 PE=1 SV=2	1	3	3	3	3	3	3	2	2	2	2	2	2	5.7	5.7	5.7	91.954	819		IWS1	IWS1	21	716	2.93296	5.9	23
Q96TA2	Q96TA2	ATP-dependent zinc metalloprotease YME1L1	YME1L1	N	1340800	1150800	190010	0	500810	1	2	3			ATP-dependent zinc metalloprotease YME1L1 OS=Homo sapiens GN=YME1L1 PE=1 SV=2	1	1	1	1	1	1	1	1	1	1	1	1	1	1.7	1.7	1.7	86.454	773		YME1L1	YME1L1	28	716	3.91061	3.8	15
Q9UJX3	Q9UJX3	Anaphase-promoting complex subunit 7	ANAPC7	N	1307400	953540	353830	0	932570	2	1	3			Anaphase-promoting complex subunit 7 OS=Homo sapiens GN=ANAPC7 PE=1 SV=4	1	1	1	1	1	1	1	1	1	1	1	1	1	4	4	4	66.855	599		ANAPC7	ANAPC7	40	716	5.58659	1.3	3
P30260	P30260	Cell division cycle protein 27 homolog	CDC27	N	767920	466450	301480	0	794590	1	2	3			Cell division cycle protein 27 homolog OS=Homo sapiens GN=CDC27 PE=1 SV=2	1	1	1	1	1	1	1	1	1	1	1	1	1	1.8	1.8	1.8	91.866	824		CDC27	CDC27	77	716	10.7542	2.1	8
O75494	O75494	Serine/arginine-rich splicing factor 10	SRSF10	N	2312500	1928300	384140	1928300	0	1	2	3			Serine/arginine-rich splicing factor 10 OS=Homo sapiens GN=SRSF10 PE=1 SV=1	1	2	2	2	2	2	2	2	1	2	1	2	1	10.7	10.7	10.7	31.3	262		SRSF10	SRSF10	150	716	20.9497	2.8	19
Q13242	Q13242	Serine/arginine-rich splicing factor 9	SRSF9	N	1325300	632370	692900	0	1826200	2	1	3			Serine/arginine-rich splicing factor 9 OS=Homo sapiens GN=SRSF9 PE=1 SV=1	1	3	3	3	3	3	3	2	2	2	2	2	2	16.3	16.3	16.3	25.542	221		SRSF9	SRSF9	151	716	21.0894	3.8	25
O95218	O95218	Zinc finger Ran-binding domain-containing protein 2	ZRANB2	N	1637200	1362000	275220	1362000	0	1	2	3			Zinc finger Ran-binding domain-containing protein 2 OS=Homo sapiens GN=ZRANB2 PE=1 SV=2	1	2	2	2	2	2	2	2	2	2	2	2	2	6.1	6.1	6.1	37.404	330		ZRANB2	ZRANB2	168	716	23.4637	3.1	17
Q9Y5B9	Q9Y5B9	FACT complex subunit SPT16	SUPT16H	N	1849900	1625400	224500	1625400	0	2	1	3			FACT complex subunit SPT16 OS=Homo sapiens GN=SUPT16H PE=1 SV=1	1	2	2	2	2	2	2	2	1	2	1	2	1	1.1	1.1	1.1	119.91	1047		SUPT16H	SUPT16H	175	716	24.4413	8.7	118
CON__Q86YZ3;Q86YZ3	CON__Q86YZ3;Q86YZ3	Hornerin	HRNR	N	4669200	1545200	3124000	0	8233700	1	2	3	+		;Hornerin OS=Homo sapiens GN=HRNR PE=1 SV=2	2	2;2	2;2	2;2	2	2	2	1	2	1	2	1	2	1.5	1.5	1.5	282.39	2850		HRNR	HRNR	223	716	31.1453	8	84
P63220	P63220	40S ribosomal protein S21	RPS21	Y	2665300	1970100	695170	0	1832200	2	1	3			40S ribosomal protein S21 OS=Homo sapiens GN=RPS21 PE=1 SV=1	1	2	2	2	2	2	2	2	2	2	2	2	2	30.1	30.1	30.1	9.1113	83		RPS21	RPS21	252	716	35.1955	3.7	19
P07951	P07951	Tropomyosin beta chain	TPM2	N	3138200	2222700	915480	2222700	0	2	1	3			Tropomyosin beta chain OS=Homo sapiens GN=TPM2 PE=1 SV=1	1	26	2	2	26	2	2	26	22	2	1	2	1	56.7	9.9	9.9	32.85	284		TPM2	TPM2	277	716	38.6872	3.3	34
P27816	P27816	Microtubule-associated protein 4	MAP4	N	834120	416990	417140	0	1099400	1	2	3			Microtubule-associated protein 4 OS=Homo sapiens GN=MAP4 PE=1 SV=3	1	2	2	2	2	2	2	1	2	1	2	1	2	3	3	3	121	1152		MAP4	MAP4	312	716	43.5754	22	325
O95232	O95232	Luc7-like protein 3	LUC7L3	N	1976400	1649000	327350	1556700	955110	3	0	3			Luc7-like protein 3 OS=Homo sapiens GN=LUC7L3 PE=1 SV=2	1	3	3	3	3	3	3	3	2	3	2	3	2	10.9	10.9	10.9	51.466	432		LUC7L3	LUC7L3	324	716	45.2514	6	36
P37108	P37108	Signal recognition particle 14 kDa protein	SRP14	N	3174600	2337700	836920	2125100	2418300	2	1	3			Signal recognition particle 14 kDa protein OS=Homo sapiens GN=SRP14 PE=1 SV=2	1	2	2	2	2	2	2	2	2	2	2	2	2	30.9	30.9	30.9	14.57	136		SRP14	SRP14	338	716	47.2067	3.6	24
P23588	P23588	Eukaryotic translation initiation factor 4B	EIF4B	Y	1044100	707260	336820	0	887740	2	1	3			Eukaryotic translation initiation factor 4B OS=Homo sapiens GN=EIF4B PE=1 SV=2	1	1	1	1	1	1	1	1	1	1	1	1	1	2.6	2.6	2.6	69.15	611		EIF4B	EIF4B	344	716	48.0447	22.3	169
P29692	P29692	Elongation factor 1-delta	EEF1D	N	2277000	1237700	1039300	1222100	2754800	1	2	3			Elongation factor 1-delta OS=Homo sapiens GN=EEF1D PE=1 SV=5	1	2	2	2	2	2	2	2	2	2	2	2	2	11.7	11.7	11.7	31.121	281		EEF1D	EEF1D	353	716	49.3017	6.4	42
P52292	P52292	Importin subunit alpha-1	KPNA2	N	2093900	1339300	754580	1259700	2068500	1	2	3			Importin subunit alpha-1 OS=Homo sapiens GN=KPNA2 PE=1 SV=1	1	2	2	2	2	2	2	2	2	2	2	2	2	5.7	5.7	5.7	57.861	529		KPNA2	KPNA2	367	716	51.257	6	38
P05386	P05386	60S acidic ribosomal protein P1	RPLP1	N	3303100	1862300	1440800	0	3797400	2	1	3			60S acidic ribosomal protein P1 OS=Homo sapiens GN=RPLP1 PE=1 SV=1	1	1	1	1	1	1	1	1	1	1	1	1	1	14	14	14	11.514	114		RPLP1	RPLP1	378	716	52.7933	3.4	39
P62857	P62857	40S ribosomal protein S28	RPS28	Y	801920	443380	358540	0	944990	2	1	3			40S ribosomal protein S28 OS=Homo sapiens GN=RPS28 PE=1 SV=1	1	1	1	1	1	1	1	1	1	1	1	1	1	27.5	27.5	27.5	7.8409	69		RPS28	RPS28	404	716	56.4246	3.1	17
P35268	P35268	60S ribosomal protein L22	RPL22	Y	772600	486890	285710	0	753040	1	2	3			60S ribosomal protein L22 OS=Homo sapiens GN=RPL22 PE=1 SV=2	1	1	1	1	1	1	1	1	1	1	1	1	1	10.2	10.2	10.2	14.787	128		RPL22	RPL22	429	716	59.9162	3.6	31
P09874	P09874	Poly [ADP-ribose] polymerase 1	PARP1	N	3695800	3183600	512190	2696600	1837000	3	0	3			Poly [ADP-ribose] polymerase 1 OS=Homo sapiens GN=PARP1 PE=1 SV=4	1	3	3	3	3	3	3	3	2	3	2	3	2	3.9	3.9	3.9	113.08	1014		PARP1	PARP1	438	716	61.1732	17.2	150
CON__Q9QWL7;CON__Q04695;Q04695	CON__Q9QWL7;CON__Q04695;Q04695	Keratin, type I cytoskeletal 17	KRT17	Y	2517700	1668800	848870	1799000	2107200	1	2	3	+		;;Keratin, type I cytoskeletal 17 OS=Homo sapiens GN=KRT17 PE=1 SV=2	3	9;8;8	3;3;3	2;2;2	9	3	2	9	9	3	3	2	2	20.8	7.2	4.8	48.161	433		KRT17	KRT17	465	716	64.9441	10.8	126
Q14103	Q14103	Heterogeneous nuclear ribonucleoprotein D0	HNRNPD	N	781470	529650	251820	0	663720	1	2	3			Heterogeneous nuclear ribonucleoprotein D0 OS=Homo sapiens GN=HNRNPD PE=1 SV=1	1	1	1	1	1	1	1	1	1	1	1	1	1	3.9	3.9	3.9	38.434	355		HNRNPD	HNRNPD	489	716	68.2961	6.3	37
P52272	P52272	Heterogeneous nuclear ribonucleoprotein M	HNRNPM	Y	1055900	857050	198890	857050	0	2	1	3			Heterogeneous nuclear ribonucleoprotein M OS=Homo sapiens GN=HNRNPM PE=1 SV=3	1	2	2	2	2	2	2	2	1	2	1	2	1	3.4	3.4	3.4	77.515	730		HNRNPM	HNRNPM	520	716	72.6257	17.6	154
Q9BUF5	Q9BUF5	Tubulin beta-6 chain	TUBB6	Y	770330	525500	244830	0	645290	2	1	3			Tubulin beta-6 chain OS=Homo sapiens GN=TUBB6 PE=1 SV=1	1	5	2	2	5	2	2	5	3	2	1	2	1	13.5	6.1	6.1	49.857	446		TUBB6	TUBB6	617	716	86.1732	15.3	94
Q59GN2;P62891	Q59GN2;P62891	Putative 60S ribosomal protein L39-like 5;60S ribosomal protein L39	RPL39P5;RPL39	N	7641500	3988600	3652900	0	9627700	1	2	3			Putative 60S ribosomal protein L39-like 5 OS=Homo sapiens GN=RPL39P5 PE=5 SV=2;60S ribosomal protein L39 OS=Homo sapiens GN=RPL39 PE=1 SV=2	2	1;1	1;1	1;1	1	1	1	1	1	1	1	1	1	19.6	19.6	19.6	6.3225	51		RPL39P5;RPL39
P42677;Q71UM5	P42677;Q71UM5	40S ribosomal protein S27;40S ribosomal protein S27-like	RPS27;RPS27L	Y	5472200	4381700	1090400	4357100	2898600	2	1	3			40S ribosomal protein S27 OS=Homo sapiens GN=RPS27 PE=1 SV=3;40S ribosomal protein S27-like OS=Homo sapiens GN=RPS27L PE=1 SV=3	2	2;1	2;1	2;1	2	2	2	2	2	2	2	2	2	25	25	25	9.461	84		RPS27;RPS27L
Q93077;Q7L7L0;P04908;Q96QV6;P16104;Q71UI9;P0C0S5	Q93077;Q7L7L0;P04908;Q96QV6;P16104	Histone H2A type 1-C;Histone H2A type 3;Histone H2A type 1-B/E;Histone H2A type 1-A;Histone H2AX	HIST1H2AC;HIST3H2A;HIST1H2AB;HIST1H2AA;H2AFX	Y	4467100	4060400	406650	0	1071800	2	1	3			Histone H2A type 1-C OS=Homo sapiens GN=HIST1H2AC PE=1 SV=3;Histone H2A type 3 OS=Homo sapiens GN=HIST3H2A PE=1 SV=3;Histone H2A type 1-B/E OS=Homo sapiens GN=HIST1H2AB PE=1 SV=2;Histone H2A type 1-A OS=Homo sapiens GN=HIST1H2AA PE=1 SV=3;Histone H2AX OS=H	7	5;5;5;3;3;2;2	1;1;1;0;0;0;0	1;1;1;0;0;0;0	5	1	1	5	5	1	1	1	1	35.4	13.8	13.8	14.105	130		HIST1H2AC;HIST3H2A;HIST1H2AB;HIST1H2AA;H2AFX
P63167;Q96FJ2	P63167;Q96FJ2	Dynein light chain 1, cytoplasmic;Dynein light chain 2, cytoplasmic	DYNLL1;DYNLL2	N	3172500	2033800	1138800	2026700	3008500	1	2	3			Dynein light chain 1, cytoplasmic OS=Homo sapiens GN=DYNLL1 PE=1 SV=1;Dynein light chain 2, cytoplasmic OS=Homo sapiens GN=DYNLL2 PE=1 SV=1	2	2;1	2;1	2;1	2	2	2	2	2	2	2	2	2	38.2	38.2	38.2	10.366	89		DYNLL1;DYNLL2
O14715;P0DJD0;P0DJD1;Q7Z3J3;A6NKT7;Q99666	O14715;P0DJD0;P0DJD1;Q7Z3J3;A6NKT7;Q99666	RANBP2-like and GRIP domain-containing protein 8;RANBP2-like and GRIP domain-containing protein 1;RANBP2-like and GRIP domain-containing protein 2;RanBP2-like and GRIP domain-containing protein 4;RanBP2-like and GRIP domain-containing protein 3;RANBP2-like and GRIP domain-containing protein 5/6	RGPD8;RGPD1;RGPD2;RGPD4;RGPD3;RGPD5	N	1626500	1290200	336360	1292200	884560	1	2	3			RANBP2-like and GRIP domain-containing protein 8 OS=Homo sapiens GN=RGPD8 PE=1 SV=2;RANBP2-like and GRIP domain-containing protein 1 OS=Homo sapiens GN=RGPD1 PE=2 SV=1;RANBP2-like and GRIP domain-containing protein 2 OS=Homo sapiens GN=RGPD2 PE=2 SV=1;RanB	6	2;1;1;1;1;1	2;1;1;1;1;1	1;0;0;0;0;0	2	2	1	2	2	2	2	1	1	1.5	1.5	0.9	198.99	1765		RGPD8;RGPD1;RGPD2;RGPD4;RGPD3;RGPD5
P60842;Q14240	P60842;Q14240	Eukaryotic initiation factor 4A-I;Eukaryotic initiation factor 4A-II;Eukaryotic initiation factor 4A-II, N-terminally processed	EIF4A1;EIF4A2	N	1315100	720850	594280	0	1566300	2	1	3			Eukaryotic initiation factor 4A-I OS=Homo sapiens GN=EIF4A1 PE=1 SV=1;Eukaryotic initiation factor 4A-II OS=Homo sapiens GN=EIF4A2 PE=1 SV=2	2	2;1	2;1	2;1	2	2	2	2	2	2	2	2	2	5.9	5.9	5.9	46.153	406		EIF4A1;EIF4A2
Q16778;P33778;P23527;P06899;Q8N257;Q6DRA6;Q6DN03	Q16778;P33778;P23527;P06899;Q8N257	Histone H2B type 2-E;Histone H2B type 1-B;Histone H2B type 1-O;Histone H2B type 1-J;Histone H2B type 3-B	HIST2H2BE;HIST1H2BB;HIST1H2BO;HIST1H2BJ;HIST3H2BB	Y	721820	721820	0	721820	0	3	0	3			Histone H2B type 2-E OS=Homo sapiens GN=HIST2H2BE PE=1 SV=3;Histone H2B type 1-B OS=Homo sapiens GN=HIST1H2BB PE=1 SV=2;Histone H2B type 1-O OS=Homo sapiens GN=HIST1H2BO PE=1 SV=3;Histone H2B type 1-J OS=Homo sapiens GN=HIST1H2BJ PE=1 SV=3;Histone H2B type	7	6;6;6;6;4;1;1	1;1;1;1;1;1;1	1;1;1;1;1;1;1	6	1	1	6	5	1	0	1	0	43.7	7.9	7.9	13.92	126		HIST2H2BE;HIST1H2BB;HIST1H2BO;HIST1H2BJ;HIST3H2BB
Q15365;Q15366;P57721	Q15365;Q15366;P57721	Poly(rC)-binding protein 1;Poly(rC)-binding protein 2;Poly(rC)-binding protein 3	PCBP1;PCBP2;PCBP3	N	541470	313730	227740	0	600250	2	1	3			Poly(rC)-binding protein 1 OS=Homo sapiens GN=PCBP1 PE=1 SV=2;Poly(rC)-binding protein 2 OS=Homo sapiens GN=PCBP2 PE=1 SV=1;Poly(rC)-binding protein 3 OS=Homo sapiens GN=PCBP3 PE=2 SV=2	3	1;1;1	1;1;1	1;1;1	1	1	1	1	1	1	1	1	1	3.1	3.1	3.1	37.497	356		PCBP1;PCBP2;PCBP3
Q96T52	Q96T52	Mitochondrial inner membrane protease subunit 2	IMMP2L	N	18321000	18321000	0	18321000	0	2	0	2			Mitochondrial inner membrane protease subunit 2 OS=Homo sapiens GN=IMMP2L PE=2 SV=1	1	1	1	1	1	1	1	1	0	1	0	1	0	5.7	5.7	5.7	19.717	175		IMMP2L	IMMP2L		716	0	0
Q9P2F5	Q9P2F5	Storkhead-box protein 2	STOX2	N	1054600	845680	208900	845680	0	2	0	2			Storkhead-box protein 2 OS=Homo sapiens GN=STOX2 PE=2 SV=2	1	2	2	2	2	2	2	2	1	2	1	2	1	2.8	2.8	2.8	102.67	926		STOX2	STOX2		716	0	0
Q96K83	Q96K83	Zinc finger protein 521	ZNF521	N	5394700	4380300	1014400	4335300	2718600	2	0	2			Zinc finger protein 521 OS=Homo sapiens GN=ZNF521 PE=1 SV=1	1	2	2	2	2	2	2	2	2	2	2	2	2	2.1	2.1	2.1	147.86	1311		ZNF521	ZNF521	1	716	0.139665	1	1
Q8N587	Q8N587	Zinc finger protein 561	ZNF561	N	2036900	1701000	335950	1701000	0	2	0	2			Zinc finger protein 561 OS=Homo sapiens GN=ZNF561 PE=2 SV=2	1	2	2	1	2	2	1	2	1	2	1	1	1	5.8	5.8	2.7	55.197	486		ZNF561	ZNF561	3	716	0.418994	1	1
P55197	P55197	Protein AF-10	MLLT10	N	2605000	1629600	975380	1648900	2551500	1	1	2			Protein AF-10 OS=Homo sapiens GN=MLLT10 PE=1 SV=2	1	4	2	2	4	2	2	4	4	2	2	2	2	4.5	3.2	3.2	113.32	1068		MLLT10	MLLT10	10	716	1.39665	1.5	3
Q5F1R6	Q5F1R6	DnaJ homolog subfamily C member 21	DNAJC21	N	307880	307880	0	307880	0	2	0	2			DnaJ homolog subfamily C member 21 OS=Homo sapiens GN=DNAJC21 PE=1 SV=2	1	1	1	1	1	1	1	1	0	1	0	1	0	3	3	3	62.027	531		DNAJC21	DNAJC21	13	716	1.81564	1.2	2
Q5T200	Q5T200	Zinc finger CCCH domain-containing protein 13	ZC3H13	N	773210	773210	0	773210	0	2	0	2			Zinc finger CCCH domain-containing protein 13 OS=Homo sapiens GN=ZC3H13 PE=1 SV=1	1	1	1	1	1	1	1	1	0	1	0	1	0	1.2	1.2	1.2	196.63	1668		ZC3H13	ZC3H13	41	716	5.72626	2.6	13
Q9Y4W6	Q9Y4W6	AFG3-like protein 2	AFG3L2	N	1964400	1964400	0	1964400	0	2	0	2			AFG3-like protein 2 OS=Homo sapiens GN=AFG3L2 PE=1 SV=2	1	2	2	2	2	2	2	2	0	2	0	2	0	4.9	4.9	4.9	88.583	797		AFG3L2	AFG3L2	75	716	10.4749	2.4	10
Q5T749	Q5T749	Keratinocyte proline-rich protein	KPRP	N	703900	0	703900	0	1855200	0	2	2			Keratinocyte proline-rich protein OS=Homo sapiens GN=KPRP PE=1 SV=1	1	2	2	2	2	2	2	0	2	0	2	0	2	7.8	7.8	7.8	64.135	579		KPRP	KPRP	81	716	11.3128	4	31
Q03701	Q03701	CCAAT/enhancer-binding protein zeta	CEBPZ	N	6433100	354170	6078900	354170	0	1	1	2			CCAAT/enhancer-binding protein zeta OS=Homo sapiens GN=CEBPZ PE=1 SV=3	1	2	2	2	2	2	2	1	1	1	1	1	1	2.9	2.9	2.9	120.97	1054		CEBPZ	CEBPZ	98	716	13.6872	4	31
P07305	P07305	Histone H1.0;Histone H1.0, N-terminally processed	H1F0	N	3062600	2010800	1051800	0	2772300	1	1	2			Histone H1.0 OS=Homo sapiens GN=H1F0 PE=1 SV=3	1	1	1	1	1	1	1	1	1	1	1	1	1	6.7	6.7	6.7	20.863	194		H1F0	H1F0	111	716	15.5028	3.9	91
P78362	P78362	SRSF protein kinase 2;SRSF protein kinase 2 N-terminal;SRSF protein kinase 2 C-terminal	SRPK2	N	342450	342450	0	342450	0	2	0	2			SRSF protein kinase 2 OS=Homo sapiens GN=SRPK2 PE=1 SV=3	1	1	1	1	1	1	1	1	0	1	0	1	0	1.7	1.7	1.7	77.526	688		SRPK2	SRPK2	122	716	17.0391	2.2	14
Q8TA86	Q8TA86	Retinitis pigmentosa 9 protein	RP9	N	10783000	9252600	1530600	0	4034100	1	1	2			Retinitis pigmentosa 9 protein OS=Homo sapiens GN=RP9 PE=1 SV=2	1	2	2	2	2	2	2	2	2	2	2	2	2	11.3	11.3	11.3	26.106	221		RP9	RP9	128	716	17.8771	4.6	28
Q13523	Q13523	Serine/threonine-protein kinase PRP4 homolog	PRPF4B	N	691260	691260	0	691260	0	2	0	2			Serine/threonine-protein kinase PRP4 homolog OS=Homo sapiens GN=PRPF4B PE=1 SV=3	1	2	2	2	2	2	2	2	0	2	0	2	0	3	3	3	116.99	1007		PRPF4B	PRPF4B	131	716	18.2961	8.2	63
Q12792	Q12792	Twinfilin-1	TWF1	N	343360	343360	0	343360	0	2	0	2			Twinfilin-1 OS=Homo sapiens GN=TWF1 PE=1 SV=3	1	1	1	1	1	1	1	1	0	1	0	1	0	3.7	3.7	3.7	40.282	350		TWF1	TWF1	132	716	18.4358	2.5	24
P61604	P61604	10 kDa heat shock protein, mitochondrial	HSPE1	N	152810	0	152810	0	402750	0	2	2			10 kDa heat shock protein, mitochondrial OS=Homo sapiens GN=HSPE1 PE=1 SV=2	1	1	1	1	1	1	1	0	1	0	1	0	1	13.7	13.7	13.7	10.932	102		HSPE1	HSPE1	167	716	23.324	4.2	16
Q8TDN6	Q8TDN6	Ribosome biogenesis protein BRX1 homolog	BRIX1	N	12983000	9575300	3408000	0	8982200	2	0	2			Ribosome biogenesis protein BRX1 homolog OS=Homo sapiens GN=BRIX1 PE=1 SV=2	1	1	1	1	1	1	1	1	1	1	1	1	1	8.8	8.8	8.8	41.401	353		BRIX1	BRIX1	178	716	24.8603	3.3	22
Q9NZ01	Q9NZ01	Very-long-chain enoyl-CoA reductase	TECR	N	676120	451740	224370	0	591360	1	1	2			Very-long-chain enoyl-CoA reductase OS=Homo sapiens GN=TECR PE=1 SV=1	1	1	1	1	1	1	1	1	1	1	1	1	1	3.2	3.2	3.2	36.034	308		TECR	TECR	192	716	26.8156	2.4	14
O60884	O60884	DnaJ homolog subfamily A member 2	DNAJA2	N	304020	304020	0	304020	0	2	0	2			DnaJ homolog subfamily A member 2 OS=Homo sapiens GN=DNAJA2 PE=1 SV=1	1	1	1	1	1	1	1	1	0	1	0	1	0	3.2	3.2	3.2	45.745	412		DNAJA2	DNAJA2	210	716	29.3296	3.3	29
Q7Z2W4	Q7Z2W4	Zinc finger CCCH-type antiviral protein 1	ZC3HAV1	N	0	0	0	0	0	1	1	2			Zinc finger CCCH-type antiviral protein 1 OS=Homo sapiens GN=ZC3HAV1 PE=1 SV=3	1	1	1	1	1	1	1	1	1	1	1	1	1	1.7	1.7	1.7	101.43	902		ZC3HAV1	ZC3HAV1	210	716	29.3296	7	50
P62273	P62273	40S ribosomal protein S29	RPS29	N	0	0	0	0	0	1	1	2			40S ribosomal protein S29 OS=Homo sapiens GN=RPS29 PE=1 SV=2	1	1	1	1	1	1	1	1	1	1	1	1	1	12.5	12.5	12.5	6.6767	56		RPS29	RPS29	223	716	31.1453	2.6	8
P05198	P05198	Eukaryotic translation initiation factor 2 subunit 1	EIF2S1	N	344090	344090	0	344090	0	1	1	2			Eukaryotic translation initiation factor 2 subunit 1 OS=Homo sapiens GN=EIF2S1 PE=1 SV=3	1	1	1	1	1	1	1	1	1	1	1	1	1	3.8	3.8	3.8	36.112	315		EIF2S1	EIF2S1	240	716	33.5196	2.9	17
P04843	P04843	Dolichyl-diphosphooligosaccharide--protein glycosyltransferase subunit 1	RPN1	N	839640	716620	123020	716620	0	2	0	2			Dolichyl-diphosphooligosaccharide--protein glycosyltransferase subunit 1 OS=Homo sapiens GN=RPN1 PE=1 SV=1	1	2	2	2	2	2	2	2	1	2	1	2	1	5.3	5.3	5.3	68.569	607		RPN1	RPN1	246	716	34.3575	4.3	37
Q6PKG0	Q6PKG0	La-related protein 1	LARP1	N	681370	519110	162260	0	427650	2	0	2			La-related protein 1 OS=Homo sapiens GN=LARP1 PE=1 SV=2	1	1	1	1	1	1	1	1	1	1	1	1	1	1.1	1.1	1.1	123.51	1096		LARP1	LARP1	251	716	35.0559	17.7	110
P50454	P50454	Serpin H1	SERPINH1	N	3349400	2388300	961120	0	2533200	2	0	2			Serpin H1 OS=Homo sapiens GN=SERPINH1 PE=1 SV=2	1	1	1	1	1	1	1	1	1	1	1	1	1	3.6	3.6	3.6	46.44	418		SERPINH1	SERPINH1	281	716	39.2458	5	48
Q9ULV4	Q9ULV4	Coronin-1C	CORO1C	N	1036700	600390	436310	0	1150000	0	2	2			Coronin-1C OS=Homo sapiens GN=CORO1C PE=1 SV=1	1	2	2	2	2	2	2	1	2	1	2	1	2	4.4	4.4	4.4	53.248	474		CORO1C	CORO1C	281	716	39.2458	6.4	66
Q02978	Q02978	Mitochondrial 2-oxoglutarate/malate carrier protein	SLC25A11	N	1022100	715010	307120	0	809460	1	1	2			Mitochondrial 2-oxoglutarate/malate carrier protein OS=Homo sapiens GN=SLC25A11 PE=1 SV=3	1	1	1	1	1	1	1	1	1	1	1	1	1	5.1	5.1	5.1	34.061	314		SLC25A11	SLC25A11	290	716	40.5028	2.7	21
Q9UNX3	Q9UNX3	60S ribosomal protein L26-like 1	RPL26L1	Y	1060400	674630	385740	0	1016700	1	1	2			60S ribosomal protein L26-like 1 OS=Homo sapiens GN=RPL26L1 PE=1 SV=1	1	5	1	1	5	1	1	4	4	1	1	1	1	29.7	6.9	6.9	17.256	145		RPL26L1	RPL26L1	307	716	42.8771	4.6	18
P62277	P62277	40S ribosomal protein S13	RPS13	Y	1100500	796780	303710	0	800480	2	0	2			40S ribosomal protein S13 OS=Homo sapiens GN=RPS13 PE=1 SV=2	1	2	2	2	2	2	2	2	1	2	1	2	1	13.9	13.9	13.9	17.222	151		RPS13	RPS13	311	716	43.4358	5.3	21
P39019	P39019	40S ribosomal protein S19	RPS19	Y	153250	0	153250	0	403920	1	1	2			40S ribosomal protein S19 OS=Homo sapiens GN=RPS19 PE=1 SV=2	1	1	1	1	1	1	1	1	1	1	1	1	1	10.3	10.3	10.3	16.06	145		RPS19	RPS19	334	716	46.648	8.3	61
Q16629	Q16629	Serine/arginine-rich splicing factor 7	SRSF7	Y	4148600	1726800	2421800	0	6383100	0	2	2			Serine/arginine-rich splicing factor 7 OS=Homo sapiens GN=SRSF7 PE=1 SV=1	1	3	2	2	3	2	2	2	3	1	2	1	2	10.9	10.9	10.9	27.366	238		SRSF7	SRSF7	351	716	49.0223	4.7	34
P37802	P37802	Transgelin-2	TAGLN2	N	546700	325560	221140	0	582840	1	1	2			Transgelin-2 OS=Homo sapiens GN=TAGLN2 PE=1 SV=3	1	1	1	1	1	1	1	1	1	1	1	1	1	5.5	5.5	5.5	22.391	199		TAGLN2	TAGLN2	410	716	57.2626	9.9	63
P06576	P06576	ATP synthase subunit beta, mitochondrial	ATP5B	N	1699800	1238500	461240	0	1215700	1	1	2			ATP synthase subunit beta, mitochondrial OS=Homo sapiens GN=ATP5B PE=1 SV=3	1	1	1	1	1	1	1	1	1	1	1	1	1	3.6	3.6	3.6	56.559	529		ATP5B	ATP5B	427	716	59.6369	14.7	104
P04406	P04406	Glyceraldehyde-3-phosphate dehydrogenase	GAPDH	N	637870	456060	181810	0	479190	2	0	2			Glyceraldehyde-3-phosphate dehydrogenase OS=Homo sapiens GN=GAPDH PE=1 SV=3	1	2	2	2	2	2	2	2	1	2	1	2	1	9.6	9.6	9.6	36.053	335		GAPDH	GAPDH	458	716	63.9665	14.2	124
Q8NC51	Q8NC51	Plasminogen activator inhibitor 1 RNA-binding protein	SERBP1	N	525580	429110	96471	0	254260	1	1	2			Plasminogen activator inhibitor 1 RNA-binding protein OS=Homo sapiens GN=SERBP1 PE=1 SV=2	1	1	1	1	1	1	1	1	1	1	1	1	1	2.7	2.7	2.7	44.965	408		SERBP1	SERBP1	468	716	65.3631	15.6	104
P12236	P12236	ADP/ATP translocase 3;ADP/ATP translocase 3, N-terminally processed	SLC25A6	N	1893600	1628800	264830	1628800	0	2	0	2			ADP/ATP translocase 3 OS=Homo sapiens GN=SLC25A6 PE=1 SV=4	1	2	2	1	2	2	1	2	1	2	1	1	1	7.7	7.7	4.4	32.866	298		SLC25A6	SLC25A6	495	716	69.1341	10.4	117
Q53F19	Q53F19	Uncharacterized protein C17orf85	C17orf85	N	3151300	0	3151300	0	8305700	0	2	2			Nuclear cap-binding protein subunit 3 OS=Homo sapiens GN=NCBP3 PE=1 SV=2	1	2	2	2	2	2	2	0	2	0	2	0	2	5	5	5	70.592	620		C17ORF85
P80748	P80748	Ig lambda chain V-III region LOI		Y	1480000	922190	557820	0	1470200	1	1	2			Ig lambda chain V-III region LOI OS=Homo sapiens PE=1 SV=1	1	2	2	2	2	2	2	1	2	1	2	1	2	21.6	21.6	21.6	11.935	111
CON__P48668;CON__P02538;P48668;P02538;CON__P04259	CON__P48668;CON__P02538;P48668;P02538;CON__P04259	Keratin, type II cytoskeletal 6C;Keratin, type II cytoskeletal 6A	KRT6C;KRT6A	Y	1098700	1098700	0	1098700	0	2	0	2	+		;;Keratin, type II cytoskeletal 6C OS=Homo sapiens GN=KRT6C PE=1 SV=3;Keratin, type II cytoskeletal 6A OS=Homo sapiens GN=KRT6A PE=1 SV=3;	5	11;11;11;11;10	2;2;2;2;1	1;1;1;1;0	11	2	1	9	7	2	0	1	0	20	6.4	3	60.024	564		KRT6C;KRT6A
CON__P67983;Q8N339;P80297;P04732;P02795;P13640	CON__P67983;Q8N339;P80297;P04732;P02795;P13640	Metallothionein-1M;Metallothionein-1X;Metallothionein-1E;Metallothionein-2;Metallothionein-1G	MT1M;MT1X;MT1E;MT2A;MT1G	N	770830	0	770830	0	2031600	1	1	2	+		;Metallothionein-1M OS=Homo sapiens GN=MT1M PE=3 SV=2;Metallothionein-1X OS=Homo sapiens GN=MT1X PE=1 SV=1;Metallothionein-1E OS=Homo sapiens GN=MT1E PE=1 SV=1;Metallothionein-2 OS=Homo sapiens GN=MT2A PE=1 SV=1;Metallothionein-1G OS=Homo sapiens GN=MT1G P	6	1;1;1;1;1;1	1;1;1;1;1;1	1;1;1;1;1;1	1	1	1	1	1	1	1	1	1	19.7	19.7	19.7	5.9511	61		MT1M;MT1X;MT1E;MT2A;MT1G
P01763;P01767;P01766	P01763;P01767;P01766	Ig heavy chain V-III region WEA;Ig heavy chain V-III region BUT;Ig heavy chain V-III region BRO		Y	636190	518010	118180	0	311490	0	2	2			Ig heavy chain V-III region WEA OS=Homo sapiens PE=1 SV=1;Ig heavy chain V-III region BUT OS=Homo sapiens PE=1 SV=1;Ig heavy chain V-III region BRO OS=Homo sapiens PE=1 SV=1	3	1;1;1	1;1;1	1;1;1	1	1	1	1	1	1	1	1	1	9.6	9.6	9.6	12.141	114
Q15424;Q14151	Q15424;Q14151	Scaffold attachment factor B1;Scaffold attachment factor B2	SAFB;SAFB2	N	172260	0	172260	0	454030	1	1	2			Scaffold attachment factor B1 OS=Homo sapiens GN=SAFB PE=1 SV=4;Scaffold attachment factor B2 OS=Homo sapiens GN=SAFB2 PE=1 SV=1	2	1;1	1;1	1;1	1	1	1	1	1	1	1	1	1	1	1	1	102.64	915		SAFB;SAFB2
Q9NYL2	Q9NYL2	Mitogen-activated protein kinase kinase kinase MLT	ZAK	N	106960	0	106960	0	281910	0	2	2			Mitogen-activated protein kinase kinase kinase MLT OS=Homo sapiens GN=ZAK PE=1 SV=3	1	1	1	1	1	1	1	0	1	0	1	0	1	1.9	1.9	1.9	91.154	800		ZAK
Q3YBM2	Q3YBM2	Transmembrane protein 176B	TMEM176B	N	2157500	1689000	468510	0	1234800	1	0	1			Transmembrane protein 176B OS=Homo sapiens GN=TMEM176B PE=1 SV=2	1	1	1	1	1	1	1	1	1	1	1	1	1	5.6	5.6	5.6	29.056	270		TMEM176B	TMEM176B		716	0	0
P18440	P18440	Arylamine N-acetyltransferase 1	NAT1	N	1548200	1239400	308720	0	813690	1	0	1			Arylamine N-acetyltransferase 1 OS=Homo sapiens GN=NAT1 PE=1 SV=2	1	1	1	1	1	1	1	1	1	1	1	1	1	4.8	4.8	4.8	33.898	290		NAT1	NAT1		716	0	0
Q5T7M9	Q5T7M9	Protein FAM69A	FAM69A	N	1403300	975460	427840	0	1127600	0	1	1			Protein FAM69A OS=Homo sapiens GN=FAM69A PE=2 SV=1	1	1	1	1	1	1	1	1	1	1	1	1	1	3	3	3	49.024	428		FAM69A	FAM69A		716	0	0
Q7Z2Z1	Q7Z2Z1	Treslin	TICRR	N	284370	157150	127220	0	335310	0	1	1			Treslin OS=Homo sapiens GN=TICRR PE=1 SV=2	1	2	2	2	2	2	2	2	2	2	2	2	2	1.4	1.4	1.4	210.85	1910		TICRR	TICRR		716	0	0
P05186	P05186	Alkaline phosphatase, tissue-nonspecific isozyme	ALPL	N	515180	515180	0	515180	0	1	0	1			Alkaline phosphatase, tissue-nonspecific isozyme OS=Homo sapiens GN=ALPL PE=1 SV=4	1	1	1	1	1	1	1	1	0	1	0	1	0	2.7	2.7	2.7	57.304	524		ALPL	ALPL	2	716	0.27933	1	1
Q8IYA6	Q8IYA6	Cytoskeleton-associated protein 2-like	CKAP2L	N	9823400	4671800	5151600	0	13578000	1	0	1			Cytoskeleton-associated protein 2-like OS=Homo sapiens GN=CKAP2L PE=1 SV=4	1	2	2	2	2	2	2	2	1	2	1	2	1	3.8	3.8	3.8	83.586	745		CKAP2L	CKAP2L	3	716	0.418994	3	5
Q9BQB6	Q9BQB6	Vitamin K epoxide reductase complex subunit 1	VKORC1	N	0	0	0	0	0	1	0	1			Vitamin K epoxide reductase complex subunit 1 OS=Homo sapiens GN=VKORC1 PE=1 SV=1	1	1	1	1	1	1	1	1	0	1	0	1	0	8	8	8	18.234	163		VKORC1	VKORC1	6	716	0.837989	1.2	2
P53582	P53582	Methionine aminopeptidase 1	METAP1	N	1203800	952690	251110	0	661830	1	0	1			Methionine aminopeptidase 1 OS=Homo sapiens GN=METAP1 PE=1 SV=2	1	1	1	1	1	1	1	1	1	1	1	1	1	4.7	4.7	4.7	43.215	386		METAP1	METAP1	11	716	1.53631	1	1
Q8N5G2	Q8N5G2	Macoilin	TMEM57	N	1354000	1107700	246290	0	649140	1	0	1			Macoilin OS=Homo sapiens GN=TMEM57 PE=1 SV=1	1	1	1	1	1	1	1	1	1	1	1	1	1	2.6	2.6	2.6	76.177	664		TMEM57	TMEM57	15	716	2.09497	1.1	2
P59923	P59923	Zinc finger protein 445	ZNF445	N	576930	441080	135850	0	358060	1	0	1			Zinc finger protein 445 OS=Homo sapiens GN=ZNF445 PE=1 SV=1	1	1	1	1	1	1	1	1	1	1	1	1	1	1.5	1.5	1.5	118.96	1031		ZNF445	ZNF445	23	716	3.21229	1.4	3
Q9UL42	Q9UL42	Paraneoplastic antigen Ma2	PNMA2	N	0	0	0	0	0	0	1	1			Paraneoplastic antigen Ma2 OS=Homo sapiens GN=PNMA2 PE=1 SV=2	1	1	1	1	1	1	1	0	1	0	1	0	1	2.7	2.7	2.7	41.509	364		PNMA2	PNMA2	24	716	3.35196	2	6
Q9NYZ3	Q9NYZ3	G2 and S phase-expressed protein 1	GTSE1	N	1089100	938030	151040	0	398080	1	0	1			G2 and S phase-expressed protein 1 OS=Homo sapiens GN=GTSE1 PE=1 SV=3	1	1	1	1	1	1	1	1	1	1	1	1	1	2.8	2.8	2.8	76.644	720		GTSE1	GTSE1	25	716	3.49162	1.2	3
P53597	P53597	Succinyl-CoA ligase [ADP/GDP-forming] subunit alpha, mitochondrial	SUCLG1	N	217290	0	217290	0	572700	0	1	1			Succinyl-CoA ligase [ADP/GDP-forming] subunit alpha, mitochondrial OS=Homo sapiens GN=SUCLG1 PE=1 SV=4	1	2	2	2	2	2	2	0	2	0	2	0	2	7.2	7.2	7.2	36.249	346		SUCLG1	SUCLG1	45	716	6.28492	2.2	7
Q3KQU3	Q3KQU3	MAP7 domain-containing protein 1	MAP7D1	N	255710	158910	96798	0	255130	1	0	1			MAP7 domain-containing protein 1 OS=Homo sapiens GN=MAP7D1 PE=1 SV=1	1	1	1	1	1	1	1	1	1	1	1	1	1	1.7	1.7	1.7	92.819	841		MAP7D1	MAP7D1	60	716	8.37989	2	9
Q9BSC4	Q9BSC4	Nucleolar protein 10	NOL10	N	476460	322250	154210	0	406440	0	1	1			Nucleolar protein 10 OS=Homo sapiens GN=NOL10 PE=1 SV=1	1	2	2	2	2	2	2	2	2	2	2	2	2	3.5	3.5	3.5	80.301	688		NOL10	NOL10	72	716	10.0559	2.1	10
Q96HA1	Q96HA1	Nuclear envelope pore membrane protein POM 121	POM121	N	803630	803630	0	803630	0	1	0	1			Nuclear envelope pore membrane protein POM 121 OS=Homo sapiens GN=POM121 PE=1 SV=2	1	11	1	1	11	1	1	11	9	1	0	1	0	9.4	1.6	1.6	127.72	1249		POM121	POM121	75	716	10.4749	1.8	10
Q6WCQ1	Q6WCQ1	Myosin phosphatase Rho-interacting protein	MPRIP	N	495090	366620	128470	0	338600	1	0	1			Myosin phosphatase Rho-interacting protein OS=Homo sapiens GN=MPRIP PE=1 SV=3	1	1	1	1	1	1	1	1	1	1	1	1	1	1.1	1.1	1.1	116.53	1025		MPRIP	MPRIP	86	716	12.0112	5.3	35
Q9NQ55	Q9NQ55	Suppressor of SWI4 1 homolog	PPAN	N	0	0	0	0	0	1	0	1			Suppressor of SWI4 1 homolog OS=Homo sapiens GN=PPAN PE=2 SV=1	1	1	1	1	1	1	1	1	0	1	0	1	0	3	3	3	53.193	473		PPAN	PPAN	93	716	12.9888	2	9
P09132	P09132	Signal recognition particle 19 kDa protein	SRP19	N	1548400	1141100	407320	0	1073600	1	0	1			Signal recognition particle 19 kDa protein OS=Homo sapiens GN=SRP19 PE=1 SV=3	1	1	1	1	1	1	1	1	1	1	1	1	1	10.4	10.4	10.4	16.156	144		SRP19	SRP19	94	716	13.1285	1.4	6
Q9Y3B9	Q9Y3B9	RRP15-like protein	RRP15	N	406900	317950	88948	0	234440	1	0	1			RRP15-like protein OS=Homo sapiens GN=RRP15 PE=1 SV=2	1	1	1	1	1	1	1	1	1	1	1	1	1	5.7	5.7	5.7	31.484	282		RRP15	RRP15	106	716	14.8045	1.9	7
P59998	P59998	Actin-related protein 2/3 complex subunit 4	ARPC4	N	551920	551920	0	551920	0	1	0	1			Actin-related protein 2/3 complex subunit 4 OS=Homo sapiens GN=ARPC4 PE=1 SV=3	1	1	1	1	1	1	1	1	0	1	0	1	0	7.1	7.1	7.1	19.667	168		ARPC4	ARPC4	111	716	15.5028	2.7	12
Q9NY93	Q9NY93	Probable ATP-dependent RNA helicase DDX56	DDX56	N	0	0	0	0	0	1	0	1			Probable ATP-dependent RNA helicase DDX56 OS=Homo sapiens GN=DDX56 PE=1 SV=1	1	1	1	1	1	1	1	1	0	1	0	1	0	2.6	2.6	2.6	61.589	547		DDX56	DDX56	115	716	16.0615	1.8	8
Q9Y6Y0	Q9Y6Y0	Influenza virus NS1A-binding protein	IVNS1ABP	Y	3030100	2471100	559070	0	1473500	0	1	1			Influenza virus NS1A-binding protein OS=Homo sapiens GN=IVNS1ABP PE=1 SV=3	1	1	1	1	1	1	1	1	1	1	1	1	1	3	3	3	71.729	642		IVNS1ABP	IVNS1ABP	128	716	17.8771	8.6	48
P04792	P04792	Heat shock protein beta-1	HSPB1	N	859280	859280	0	859280	0	1	0	1			Heat shock protein beta-1 OS=Homo sapiens GN=HSPB1 PE=1 SV=2	1	1	1	1	1	1	1	1	0	1	0	1	0	8.3	8.3	8.3	22.782	205		HSPB1	HSPB1	128	716	17.8771	4.8	25
P60981	P60981	Destrin	DSTN	N	645290	450620	194670	0	513090	0	1	1			Destrin OS=Homo sapiens GN=DSTN PE=1 SV=3	1	2	2	2	2	2	2	1	2	1	2	1	2	13.9	13.9	13.9	18.506	165		DSTN	DSTN	131	716	18.2961	2	7
Q9H4L4	Q9H4L4	Sentrin-specific protease 3	SENP3	N	208170	208170	0	208170	0	1	0	1			Sentrin-specific protease 3 OS=Homo sapiens GN=SENP3 PE=1 SV=2	1	1	1	1	1	1	1	1	0	1	0	1	0	3.1	3.1	3.1	65.009	574		SENP3	SENP3	136	716	18.9944	1.7	6
Q8TDD1	Q8TDD1	ATP-dependent RNA helicase DDX54	DDX54	N	240640	240640	0	240640	0	1	0	1			ATP-dependent RNA helicase DDX54 OS=Homo sapiens GN=DDX54 PE=1 SV=2	1	1	1	1	1	1	1	1	0	1	0	1	0	1.2	1.2	1.2	98.594	881		DDX54	DDX54	148	716	20.6704	3.1	15
P29401	P29401	Transketolase	TKT	N	230490	230490	0	230490	0	1	0	1			Transketolase OS=Homo sapiens GN=TKT PE=1 SV=3	1	1	1	1	1	1	1	1	0	1	0	1	0	2.9	2.9	2.9	67.877	623		TKT	TKT	168	716	23.4637	7.5	66
Q8IY81	Q8IY81	pre-rRNA processing protein FTSJ3	FTSJ3	N	351970	0	351970	0	927660	0	1	1			pre-rRNA processing protein FTSJ3 OS=Homo sapiens GN=FTSJ3 PE=1 SV=2	1	1	1	1	1	1	1	0	1	0	1	0	1	1.7	1.7	1.7	96.557	847		FTSJ3	FTSJ3	184	716	25.6983	10.9	84
O75534	O75534	Cold shock domain-containing protein E1	CSDE1	N	313020	237760	75257	0	198350	1	0	1			Cold shock domain-containing protein E1 OS=Homo sapiens GN=CSDE1 PE=1 SV=2	1	1	1	1	1	1	1	1	1	1	1	1	1	1.4	1.4	1.4	88.884	798		CSDE1	CSDE1	191	716	26.676	10.1	39
P53621	P53621	Coatomer subunit alpha;Xenin;Proxenin	COPA	N	0	0	0	0	0	1	0	1			Coatomer subunit alpha OS=Homo sapiens GN=COPA PE=1 SV=2	1	1	1	1	1	1	1	1	0	1	0	1	0	0.8	0.8	0.8	138.34	1224		COPA	COPA	202	716	28.2123	4.5	58
Q9BU76	Q9BU76	Multiple myeloma tumor-associated protein 2	MMTAG2	N	1544500	1153900	390580	0	1029400	1	0	1			Multiple myeloma tumor-associated protein 2 OS=Homo sapiens GN=MMTAG2 PE=1 SV=1	1	1	1	1	1	1	1	1	1	1	1	1	1	5.3	5.3	5.3	29.411	263		MMTAG2	MMTAG2	230	716	32.1229	5.5	46
P14923	P14923	Junction plakoglobin	JUP	N	232370	0	232370	0	612440	0	1	1			Junction plakoglobin OS=Homo sapiens GN=JUP PE=1 SV=3	1	1	1	1	1	1	1	0	1	0	1	0	1	1.6	1.6	1.6	81.744	745		JUP	JUP	244	716	34.0782	5.4	44
P08708	P08708	40S ribosomal protein S17	RPS17	Y	3178700	1680400	1498300	0	3949000	0	1	1			40S ribosomal protein S17 OS=Homo sapiens GN=RPS17 PE=1 SV=2	1	1	1	1	1	1	1	1	1	1	1	1	1	19.3	19.3	19.3	15.55	135		RPS17	RPS17	342	716	47.7654	5.4	52
O14979	O14979	Heterogeneous nuclear ribonucleoprotein D-like	HNRNPDL	N	319880	178690	141180	0	372110	1	0	1			Heterogeneous nuclear ribonucleoprotein D-like OS=Homo sapiens GN=HNRNPDL PE=1 SV=3	1	1	1	1	1	1	1	1	1	1	1	1	1	2.1	2.1	2.1	46.437	420		HNRNPDL	HNRNPDL	369	716	51.5363	4.6	25
P24534	P24534	Elongation factor 1-beta	EEF1B2	N	189080	0	189080	0	498360	0	1	1			Elongation factor 1-beta OS=Homo sapiens GN=EEF1B2 PE=1 SV=3	1	1	1	1	1	1	1	0	1	0	1	0	1	5.8	5.8	5.8	24.763	225		EEF1B2	EEF1B2	379	716	52.933	4.6	30
Q13151	Q13151	Heterogeneous nuclear ribonucleoprotein A0	HNRNPA0	N	698750	0	698750	0	1841700	0	1	1			Heterogeneous nuclear ribonucleoprotein A0 OS=Homo sapiens GN=HNRNPA0 PE=1 SV=1	1	2	2	2	2	2	2	0	2	0	2	0	2	10.8	10.8	10.8	30.84	305		HNRNPA0	HNRNPA0	405	716	56.5642	4.9	31
P27348	P27348	14-3-3 protein theta	YWHAQ	N	0	0	0	0	0	1	0	1			14-3-3 protein theta OS=Homo sapiens GN=YWHAQ PE=1 SV=1	1	1	1	1	1	1	1	1	0	1	0	1	0	5.7	5.7	5.7	27.764	245		YWHAQ	YWHAQ	410	716	57.2626	5	95
P62937	P62937	Peptidyl-prolyl cis-trans isomerase A;Peptidyl-prolyl cis-trans isomerase A, N-terminally processed	PPIA	N	393790	393790	0	393790	0	1	0	1			Peptidyl-prolyl cis-trans isomerase A OS=Homo sapiens GN=PPIA PE=1 SV=2	1	1	1	1	1	1	1	1	0	1	0	1	0	6.7	6.7	6.7	18.012	165		PPIA	PPIA	439	716	61.3128	7.8	59
P26641	P26641	Elongation factor 1-gamma	EEF1G	Y	855770	614570	241200	0	635720	0	1	1			Elongation factor 1-gamma OS=Homo sapiens GN=EEF1G PE=1 SV=3	1	1	1	1	1	1	1	1	1	1	1	1	1	5.3	5.3	5.3	50.118	437		EEF1G	EEF1G	461	716	64.3855	8.9	58
P16402	P16402	Histone H1.3	HIST1H1D	Y	1213400	1213400	0	1213400	0	1	0	1			Histone H1.3 OS=Homo sapiens GN=HIST1H1D PE=1 SV=2	1	11	1	1	11	1	1	10	10	1	0	1	0	32.1	9	9	22.35	221		HIST1H1D	HIST1H1D	600	716	83.7989	11.2	78
Q86YV5	Q86YV5	Tyrosine-protein kinase SgK223	SGK223	N	4600200	4600200	0	4600200	0	1	0	1			Tyrosine-protein kinase SgK223 OS=Homo sapiens GN=SGK223 PE=1 SV=4	1	1	1	1	1	1	1	1	0	1	0	1	0	1.4	1.4	1.4	149.62	1406		SGK223
P01617;P01614;P06309;P06310	P01617;P01614;P06309;P06310	Ig kappa chain V-II region TEW;Ig kappa chain V-II region Cum;Ig kappa chain V-II region GM607;Ig kappa chain V-II region RPMI 6410		Y	2853700	2343000	510670	0	1346000	1	0	1			Ig kappa chain V-II region TEW OS=Homo sapiens PE=1 SV=1;Ig kappa chain V-II region Cum OS=Homo sapiens PE=1 SV=1;Ig kappa chain V-II region GM607 (Fragment) OS=Homo sapiens PE=4 SV=1;Ig kappa chain V-II region RPMI 6410 OS=Homo sapiens PE=4 SV=1	4	1;1;1;1	1;1;1;1	1;1;1;1	1	1	1	1	1	1	1	1	1	11.5	11.5	11.5	12.059	113
CON__ENSEMBL:ENSBTAP00000033053	CON__ENSEMBL:ENSBTAP00000033053			Y	1848400	1848400	0	1848400	0	1	0	1	+			1	1	1	1	1	1	1	1	0	1	0	1	0	15.1	15.1	15.1	14.759	139
P01771	P01771	Ig heavy chain V-III region HIL		Y	1781000	1387100	393920	0	1038200	1	0	1			Ig heavy chain V-III region HIL OS=Homo sapiens PE=1 SV=1	1	1	1	1	1	1	1	1	1	1	1	1	1	9.1	9.1	9.1	13.437	121
CON__Q5XQN5;CON__Q922U2;CON__Q8BGZ7;CON__P50446	CON__Q5XQN5;CON__Q922U2			Y	1076700	788120	288620	0	760720	0	1	1	+		;	4	11;10;5;5	1;1;1;0	0;0;0;0	11	1	0	10	8	1	1	0	0	16.6	1.5	0	62.936	601
Q6S5H5;A6NI47;Q6S545	Q6S5H5;A6NI47;Q6S545	POTE ankyrin domain family member G;Putative POTE ankyrin domain family member M;POTE ankyrin domain family member H	POTEG;POTEM;POTEH	N	418020	418020	0	418020	0	1	0	1			POTE ankyrin domain family member G OS=Homo sapiens GN=POTEG PE=2 SV=5;Putative POTE ankyrin domain family member M OS=Homo sapiens GN=POTEM PE=3 SV=2;POTE ankyrin domain family member H OS=Homo sapiens GN=POTEH PE=2 SV=3	3	1;1;1	1;1;1	1;1;1	1	1	1	1	0	1	0	1	0	3.1	3.1	3.1	57.096	508		POTEG;POTEM;POTEH
P35637;Q92804	P35637;Q92804	RNA-binding protein FUS;TATA-binding protein-associated factor 2N	FUS;TAF15	N	90739	0	90739	0	239160	0	1	1			RNA-binding protein FUS OS=Homo sapiens GN=FUS PE=1 SV=1;TATA-binding protein-associated factor 2N OS=Homo sapiens GN=TAF15 PE=1 SV=1	2	1;1	1;1	1;1	1	1	1	0	1	0	1	0	1	2.7	2.7	2.7	53.425	526		FUS;TAF15
P01719;P01720	P01719;P01720	Ig lambda chain V-V region DEL;Ig lambda chain V-VII region MOT		Y	0	0	0	0	0	1	0	1			Ig lambda chain V-V region DEL OS=Homo sapiens PE=1 SV=1;Ig lambda chain V-VII region MOT OS=Homo sapiens PE=1 SV=1	2	1;1	1;1	1;1	1	1	1	1	0	1	0	1	0	7.4	7.4	7.4	11.342	108
O14896	O14896	Interferon regulatory factor 6	IRF6	N	0	0	0	0	0	0	0	0		286	Interferon regulatory factor 6 OS=Homo sapiens GN=IRF6 PE=1 SV=1	1	1	1	1	1	1	1	1	1	1	1	1	1	2.8	2.8	2.8	53.129	467		IRF6	IRF6		716	0	0
O75365	O75365	Protein tyrosine phosphatase type IVA 3	PTP4A3	N	0	0	0	0	0	0	0	0		15	Protein tyrosine phosphatase type IVA 3 OS=Homo sapiens GN=PTP4A3 PE=1 SV=2	1	1	1	1	1	1	1	1	0	1	0	1	0	8.7	8.7	8.7	19.535	173		PTP4A3	PTP4A3		716	0	0
P52954	P52954	Transcription factor LBX1	LBX1	N	0	0	0	0	0	0	0	0		8	Transcription factor LBX1 OS=Homo sapiens GN=LBX1 PE=2 SV=2	1	1	1	1	1	1	1	1	1	1	1	1	1	5.3	5.3	5.3	30.221	281		LBX1	LBX1		716	0	0
Q8N3Y7	Q8N3Y7	Epidermal retinol dehydrogenase 2	SDR16C5	N	0	0	0	0	0	0	0	0		9	Epidermal retinol dehydrogenase 2 OS=Homo sapiens GN=SDR16C5 PE=2 SV=2	1	1	1	1	1	1	1	1	1	1	1	1	1	3.2	3.2	3.2	34.095	309		SDR16C5	SDR16C5		716	0	0
Q9BXG8	Q9BXG8	Spermatogenic leucine zipper protein 1	SPZ1	N	0	0	0	0	0	0	0	0			Spermatogenic leucine zipper protein 1 OS=Homo sapiens GN=SPZ1 PE=1 SV=2	1	1	1	1	1	1	1	1	0	1	0	1	0	2.8	2.8	2.8	49.444	430		SPZ1	SPZ1		716	0	0
Q9Y2L6	Q9Y2L6	FERM domain-containing protein 4B	FRMD4B	N	0	0	0	0	0	0	0	0		435	FERM domain-containing protein 4B OS=Homo sapiens GN=FRMD4B PE=1 SV=4	1	1	1	1	1	1	1	1	0	1	0	1	0	0.8	0.8	0.8	118.05	1034		FRMD4B	FRMD4B		716	0	0
O95149	O95149	Snurportin-1	SNUPN	N	0	0	0	0	0	0	0	0			Snurportin-1 OS=Homo sapiens GN=SNUPN PE=1 SV=1	1	1	1	1	1	1	1	1	0	1	0	1	0	2.8	2.8	2.8	41.142	360		SNUPN	SNUPN	7	716	0.977654	1.1	2
P30622	P30622	CAP-Gly domain-containing linker protein 1	CLIP1	N	0	0	0	0	0	0	0	0		1295;1298	CAP-Gly domain-containing linker protein 1 OS=Homo sapiens GN=CLIP1 PE=1 SV=2	1	1	1	1	1	1	1	1	1	1	1	1	1	0.7	0.7	0.7	162.24	1438		CLIP1	CLIP1	15	716	2.09497	1.3	3
Q9Y623	Q9Y623	Myosin-4	MYH4	N	0	0	0	0	0	0	0	0		19;22	Myosin-4 OS=Homo sapiens GN=MYH4 PE=1 SV=2	1	2	1	1	2	1	1	2	2	1	1	1	1	1.6	1.1	1.1	223.07	1939		MYH4	MYH4	21	716	2.93296	2.5	28
P29372	P29372	DNA-3-methyladenine glycosylase	MPG	N	0	0	0	0	0	0	0	0		9;10	DNA-3-methyladenine glycosylase OS=Homo sapiens GN=MPG PE=1 SV=3	1	1	1	1	1	1	1	1	0	1	0	1	0	4	4	4	32.868	298		MPG	MPG	37	716	5.1676	2.2	12
Q8TB72	Q8TB72	Pumilio homolog 2	PUM2	N	0	0	0	0	0	0	0	0		1018	Pumilio homolog 2 OS=Homo sapiens GN=PUM2 PE=1 SV=2	1	1	1	1	1	1	1	1	1	1	1	1	1	1.5	1.5	1.5	114.21	1066		PUM2	PUM2	48	716	6.70391	1.3	4
Q3L8U1	Q3L8U1	Chromodomain-helicase-DNA-binding protein 9	CHD9	N	0	0	0	0	0	0	0	0			Chromodomain-helicase-DNA-binding protein 9 OS=Homo sapiens GN=CHD9 PE=1 SV=2	1	1	1	1	1	1	1	1	0	1	0	1	0	0.4	0.4	0.4	326.02	2897		CHD9	CHD9	94	716	13.1285	4	23
Q8N7H5	Q8N7H5	RNA polymerase II-associated factor 1 homolog	PAF1	N	263880	263880	0	263880	0	0	0	0			RNA polymerase II-associated factor 1 homolog OS=Homo sapiens GN=PAF1 PE=1 SV=2	1	1	1	1	1	1	1	1	0	1	0	1	0	2.6	2.6	2.6	59.975	531		PAF1	PAF1	131	716	18.2961	5	44
Q5JTH9	Q5JTH9	RRP12-like protein	RRP12	N	0	0	0	0	0	0	0	0			RRP12-like protein OS=Homo sapiens GN=RRP12 PE=1 SV=2	1	1	1	1	1	1	1	1	1	1	1	1	1	1.5	1.5	1.5	143.7	1297		RRP12	RRP12	176	716	24.581	4	27
Q99460	Q99460	26S proteasome non-ATPase regulatory subunit 1	PSMD1	N	0	0	0	0	0	0	0	0			26S proteasome non-ATPase regulatory subunit 1 OS=Homo sapiens GN=PSMD1 PE=1 SV=2	1	1	1	1	1	1	1	1	1	1	1	1	1	1.8	1.8	1.8	105.84	953		PSMD1	PSMD1	217	716	30.3073	6.7	34
Q00526	Q00526	Cyclin-dependent kinase 3	CDK3	N	0	0	0	0	0	0	0	0		6	Cyclin-dependent kinase 3 OS=Homo sapiens GN=CDK3 PE=1 SV=1	1	1	1	1	1	1	1	1	0	1	0	1	0	3	3	3	35.045	305		CDK3	CDK3	229	716	31.9832	1.9	7
P31948	P31948	Stress-induced-phosphoprotein 1	STIP1	N	0	0	0	0	0	0	0	0		210	Stress-induced-phosphoprotein 1 OS=Homo sapiens GN=STIP1 PE=1 SV=1	1	1	1	1	1	1	1	1	0	1	0	1	0	2.8	2.8	2.8	62.639	543		STIP1	STIP1	237	716	33.1006	8.3	67
CON__Q7Z3Y7;Q7Z3Y7	CON__Q7Z3Y7;Q7Z3Y7	Keratin, type I cytoskeletal 28	KRT28	Y	0	0	0	0	0	0	0	0	+		;Keratin, type I cytoskeletal 28 OS=Homo sapiens GN=KRT28 PE=1 SV=2	2	4;4	1;1	1;1	4	1	1	4	4	1	1	1	1	9.9	4.7	4.7	53.025	486		KRT28	KRT28	514	716	71.7877	7.9	224
CON__Q2KIT0	CON__Q2KIT0			Y	0	0	0	0	0	0	0	0	+	147		1	1	1	1	1	1	1	1	1	1	1	1	1	6.3	6.3	6.3	20.646	191
