# Supplementary material for: SRSF3-TRIM28-MDC1 prevents DNA damage caused by R-loops in fatty liver disease in mice
Source: JCI Insight. 2026 Jan 9;11(1):e188629. doi: 10.1172/jci.insight.188629 (PMC12890501; doi:10.1172/jci.insight.188629)
Supplement: Supporting data values [file jciinsight-11-188629-s020.xlsx]

## Sheet: Fig 1
Fig 1A	γH2ax/β-actin
ctrl	MAFLD	MASH
0.700602	2.19105	0.767182
0.477047	1.77711	2.42316
0.11909	1.32832	1.6702
0.122288	1.2297	2.142
Fig 1A	SRSF3/β-actin
ctrl	MAFLD	MASH
0.654503	0.272259	0.237155
0.736847	0.301365	0.211683
0.940021	0.27812	0.24361
Fig 1A	BRCA1/β-actin
ctrl	MAFLD	MASH
0.045851	1.38463	0.650189
0.0568959	0.670724	0.87183
0.039175	1.36262	1.33014
0.0330654	0.777749	1.04114
Fig 1A	53BP1/β-actin
ctrl	MAFLD	MASH
0.174464	0.540394	0.82337
0.22805	0.438018	1.13033
0.316103	0.947225	0.652502
0.466642	0.639369	0.588421
Fig 1B	cell/field
ctrl	MAFLD	MASH
1	17	30
0	13	13
0	21	12
Fig 1C	cell/field
ctrl	MASH-GFP	MASH-WT	MASH-K11R
0	81	25	6
2	63	69	3
0	67	12	4
1

## Sheet: Fig 2
Fig 2C	γH2ax cell percentage		SRSF3/β-actin			γH2ax/β-actin			53BP1/β-actin			BRCA1/β-actin
control	SRSF3 siRNA		control	SRSF3 siRNA		control	SRSF3 siRNA		control	SRSF3 siRNA		control	SRSF3 siRNA
0.198347	0.323529		1.55931	1.06547		0.216206	1.52138		0.194647	0.41405		0.542765	1.03468
0.266667	0.36646		1.17124	0.670405		0.109579	0.850321		0.11294	0.493542		0.450429	1.68615
0.242718	0.333333		1.52452	0.743724		0.168244	0.844248		0.280957	0.408692		0.912842	1.67099
0.24
Fig 2D
control	CPT+GFP	CPT+WT	CPT+K11R
0.00882353	0.434783	0.388412	0.276382
0.00181159	0.37464	0.419795	0.246073
0	0.505236	0.365759	0.00564972
Fig 2E
control	PA+GFP	PA+WT	PA+K11R
0.00385356	0.135417	0.147959	0.107345
0.00474308	0.162264	0.144404	0.0874317
0.00085616	0.214634	0.169697	0.0629921
Fig 2F
control	H2O2+GFP	H2O2+WT	H2O2+K11R
0.00614754	0.14951	0.172811	0.00696864
0.0130435	0.10199	0.105516	0.0520231
0.0254545	0.13961	0.14	0.0719425

## Sheet: Fig 3
Fig 3A
siCtrl	siSRSF3
4.4675	7.744
5.115	8.8675
Fig 3B
Flox	SRSF3KO
1.888	10.952
3.021	8.922
6.157	7.464
Fig 3C
DMSO	CPT	CPT+GFP	CPT+WT	CPT+K11R
0.98916	1.56354	1.6209	1.29848	1.14066
1.25038	1.79208	1.69158	1.21478	1.42654
1.1574	1.77048	1.63888	1.36338	1.26546
Fig 3D
DMSO	CPT	CPT+GFP	CPT+K11R
2.02775	5.127	5.07385	1.34965
0.91185	5.1707	3.8587	3.8935
2.20475	5.66005	4.61535	3.40235
Fig 3E
ctrl	NASH+GFP	NASH+WT	NASH+K11R
0.919867	2.79247	1.4794	1.4911
1.24737	1.88217	2.16917	1.3145
1.8128	1.97967	1.9616	0.542
1.23937	2.07357	0.777767	1.33923
Fig 3F	γH2ax/β-actin
si-Control	si-SRSF3	si-SRSF3 + RNase H
0.506121	2.75821	1.71465
2.25071	2.18213	1.76122
2.18515	2.34363	1.47756
1.04894	2.82899	2.24465
1.00737	2.6528	1.96556
Fig 3F	SRSF3/β-actin
si-Control	si-SRSF3	si-SRSF3 + RNase H
3.12554	1.19335	0.480084
3.08878	0.794422	0.575701
3.56992	0.650055	0.705749
Figure 3G
si-Control	si-SRSF3	si-SRSF3 + RNase H
32	85	18
31	63	46
38	99	35

## Sheet: Fig 4
Fig. 4A	Nuclear staining for R-loops						Fig. 4D	Size of R-loops (bp)				Fig. 4G	CLIP tag vs R-loop tag scatter plot
control	control+RnaseH	siSRSF3	siSRSF3+RnaseH					Flox	SRSF3KO				Rloop tags	SRSF3 CLIP tags
1.26145	0.834923	2.21298	0.939818					16129	3684				14.69	8.13
0.616164	1.39447	2.17479	1.72391					2715	181				11.97	2.13
1.17315	1.29611	1.72099	0.895095					174	265				11.91	0.73
0.543286	1.1924	1.33292	0.755411					211	337				11.76	0.93
0.906774	0.936081	0.864075	1.04216					336	160				11.99	0.99
1.68526	1.23052	1.94517	1.63082					159	178				11.57	0.21
1.27951	1.23877	1.73562	0.725201					181	176				11.54	7.63
0.826141	1.26814	1.50257	1.25092					175	177				11.52	5.83
0.708258	1.15855	1.92617	1.77985					159	2414				11.69	3.19
	1.19097	1.40895	0.738531					172	154				11.59	0.58
	1.39961	1.9736	1.46507					298	297				10.64	0.02
	1.1971	2.00583	0.894752					192	285				10.62	6.24
		1.62852	0.851897					185	191				11.48	0.48
		2.09653	0.734887					163	173				10.6	0.4
								180	162				10.52	7.88
								178	193				10.44	0.08
Fig. 4B	Number of R-loop peaks							185	176				10.4	1.2
	Flox	SRSF3KO						2401	467				10.38	5.43
rep1	46331	51232						177	191				10.27	4.37
rep2	43667	64273						174	169				10.26	0.18
rep3	45517	67881						155	180				10.17	0.35
								172	162				10.14	2.52
Fig. 4C	Number of merged R-loop regions							176	175				10	1.28
	Flox	SRSF3KO						182	192				9.84	0.59
rep1	12783	14347						173	172				9.79	7.23
rep2	11947	14871						183	182				9.79	0.42
rep3	12229	18204						475	181				10.18	4.19
								177	177				9.89	0.86
Fig. 4E	R-loop peak distribution							183	184				9.61	0.57
	All R-loop peaks		Differential R-loop regions					173	159				10.66	1.7
3UTR	515		3UTR	27				161	189				10.45	0.18
5UTR	359		5UTR	21				177	176				9.35	4.09
CpG-Island	417		CpG-Island	36				171	162				9.36	6.66
DNA	880		DNA	85				172	165				9.41	0.62
Exon	2153		Exon	146				181	167				9.28	2.85
Intergenic	11524		Intergenic	951				161	159				9.84	0.78
Intron	11668		Intron	911				188	183				10.45	0.5
LINE	6702		LINE	595				177	184				9.17	2.88
Low_complexity	411		Low_complexity	39				158	175				9.18	5.84
LTR	4431		LTR	387				176	174				10.58	0.66
Promoter	2204		Promoter	220				172	202				9.14	0.28
Simple_repeat	1314		Simple_repeat	111				178	527				10.89	4.16
SINE	7714		SINE	561				185	315				9.06	0.75
TTS	737		TTS	53				157	174				12.2	3.41
								162	191				14.59	0.41
								162	169				8.97	0.02
								179	171				8.91	2.62
								181	173				10.69	0.3
								300	165				8.84	0.33
								175	4044				8.85	6.63
								166	152				8.76	1.09
								192	179				9.34	1.24
								180	193				8.74	0.14
								378	198				10.47	0.18
								166	192				8.67	0.74
								182	159				8.67	0.37
								177	178				8.69	1.23
								171	1511				10.12	0.14
								163	154				10.99	0.34
								175	177				8.75	2.41
								164	174				8.59	2.2
								182	178				8.84	0.64
								225	265				8.56	0.98
								200	180				8.94	1.12
								172	176				8.52	4.85
								160	184				8.57	8.15
								156	178				8.45	3.86
								186	183				8.44	1.81
								182	173				8.44	4.46
								172	171				8.4	0.35
								174	106				8.33	0.18
								183	179				11.6	7.08
								172	176				10.4	7.87
								177	177				8.74	0.29
								169	166				8.36	3.93
								168	173				10.8	0.27
								151	184				8.27	0.75
								166	241				8.26	0.55
								146	155				8.2	0.67
								243	193				11.11	0.67
								178	199				8.3	3.29
								179	195				8.33	0.67
								165	167				8.14	0.19
								174	170				8.16	0.22
								172	163				9.18	7.24
								176	279				8.09	1.87
								266	186				8.53	6.67
								175	166				8.09	0.43
								99	165				8.13	0.54
								180	157				8.22	4.64
								182	262				8.12	3.92
								151	166				8.1	1.03
								156	168				8.59	3.63
								266	173				8.02	7.76
								171	169				7.97	5.6
								183	178				7.89	0.52
								167	174				7.89	1.19
								180	171				7.88	5.56
								170	185				7.87	1
								156	171				7.88	0.08
								169	186				7.89	0.21
								164	181				7.91	5.74
								172	170				8.08	0.14
								170	140				8	0.04
								179	167				7.74	0.15
								180	148				7.71	0.14
								166	166				7.7	0.22
								160	170				7.89	0.52
								172	168				12.83	0.86
								160	182				7.76	6.76
								172	159				7.68	0
								183	180				7.67	0.46
								195	184				8.06	0.26
								165	756				9.14	1.18
								167	177				7.63	0.07
								180	169				7.8	8.34
								164	158				7.67	5.44
								151	163				7.66	0.46
								180	174				7.53	1.08
								134	179				8.3	0.38
								166	178				7.58	1.32
								176	163				7.57	0.45
								167	162				7.59	0.61
								165	169				8.16	0.41
								165	149				8.68	0.24
								176	176				7.51	0.73
								161	164				7.78	0.2
								164	175				7.5	0.72
								179	177				9.81	1.07
								160	167				10.42	0.16
								142	2093				7.51	0.14
								168	179				7.9	1.46
								166	160				7.4	1.02
								205	151				7.42	3.9
								180	617				7.4	7.23
								136	190				7.36	0.03
								174	171				7.42	1.08
								195	185				7.51	1.8
								164	167				7.42	1.74
								192	187				10.87	0.71
								188	161				7.35	0.86
								169	152				7.93	1.01
								165	163				7.34	0.47
								130	163				8.99	0.07
								169	154				7.35	1.34
								746	175				7.37	3.91
								164	170				7.43	6.28
								157	187				7.4	0.13
								233	131				7.24	2.6
								172	163				7.44	0.28
								175	166				7.41	0.39
								186	166				9.19	5.92
								173	176				7.23	0.06
								157	160				7.46	7.97
								140	152				7.22	0.4
								157	181				7.21	7.52
								166	165				8.09	3.19
								168	165				7.61	0.13
								179	276				7.72	0.76
								184	175				7.51	0.45
								168	173				7.27	4.1
								154	168				7.18	6.03
								187	386				7.31	1.54
								170	191				8.3	0.01
								194	187				8.14	0.31
								171	181				7.14	6.59
								172	174				7.06	0.41
								169	121				7.68	1.2
								137	159				8.36	3
								148	146				7.01	0.31
								170	179				7	0.45
								183	151				7.32	1.32
								270	233				7.4	0.86
								150	161				7.11	0.51
								145	175				7.18	5.09
								152	167				6.94	2.97
								163	160				7.2	0.56
								138	171				7.39	2.11
								162	201				10.23	0.76
								151	161				6.97	0.62
								151	239				7.22	3.82
								181	153				6.94	1.02
								168	174				6.92	3.49
								174	161				8.93	0.28
								159	141				8.62	1.13
								165	151				6.9	0.85
								168	155				6.96	0.45
								145	164				8.05	0.05
								157	179				7.07	5.04
								189	406				7.04	0.28
								173	175				7.1	0.73
								171	183				6.93	5.4
								172	172				6.99	1.89
								151	168				7	0.26
								189	172				9.35	0.65
								127	152				7.21	0.86
								154	167				6.92	0.49
								143	145				7	4.88
								172	180				7.22	0.73
								187	193				7.09	1.24
								167	143				8.03	0.28
								175	168				7.95	0.34
								138	155				6.86	1.37
								130	150				6.85	2.35
								172	177				9.59	8.21
								145	140				6.75	0.34
								144	163				7.14	0.59
								215	175				6.73	2.49
								137	169				6.74	0.94
								400	676				7.06	3.51
								123	167				7.15	0.05
								397	163				6.92	1.33
								139	144				6.67	0.11
								138	177				7.14	0.79
								165	176				6.99	1.67
								140	153				6.77	2.44
								180	167				6.69	0.06
								160	117				6.71	2.32
								185	173				11.48	0.42
								169	166				6.74	8.23
								153	139				6.8	0.6
								659	172				6.79	3.52
								164	164				7.09	1.08
								162	160				8.54	0.55
								193	172				6.72	0.68
								103	120				6.7	0.1
								174	158				8.99	3.35
								183	190				7.77	3.76
								157	161				7.42	7.38
								176	175				7.17	0.73
								139	116				6.73	0.15
								141	171				9.15	2.69
								165	144				6.72	0.22
								168	149				6.67	0.68
								206	169				6.82	0.26
								166	139				6.61	1.57
								163	132				7.61	1.2
								165	140				6.67	5.29
								179	162				6.56	1.13
								148	170				6.6	0.31
								141	159				6.78	7.12
								157	194				6.95	0.95
								180	102				6.72	5.43
								146	172				6.97	0.32
								152	130				6.94	6.98
								165	177				6.61	1.73
								153	179				7.05	1.31
								137	172				6.63	6.2
								171	174				6.5	0.1
								163	140				6.76	1.06
								144	146				6.65	0.54
								160	154				6.46	0.25
								154	153				6.46	0.16
								322	164				6.57	0.71
								185	147				6.44	0.24
								150	145				7.03	6.99
								147	134				7.85	0.37
								175	169				8.09	0.77
								152	151				6.49	0.39
								150	151				6.44	0.34
								184	159				6.97	0.88
								146	136				6.71	6.61
								145	177				6.56	7.68
								157	154				6.73	0.39
								139	153				6.4	0.31
								155	126				6.44	2.92
								133	154				7.39	0.43
								163	159				6.63	1
								168	158				6.35	0.66
								156	171				7.66	7.51
								157	150				6.36	0
								155	148				6.48	0.25
								180	140				6.67	1.13
								121	157				6.54	0.32
								138	147				7.31	3.79
								166	459				6.77	2.23
								163	181				8.54	1.54
								164	171				7.92	0.62
								128	163				6.62	2.14
								137	149				6.66	0.2
								160	159				9.33	0.51
								190	139				6.47	7.8
								180	167				6.35	0.97
								141	173				6.27	0.68
								181	150				6.55	0.94
								268	191				6.5	1.35
								158	175				6.32	6.11
								131	155				7.11	5.51
								129	115				6.31	0.27
								163	165				6.75	0.94
								133	133				7.23	0.64
								144	171				7.95	2.71
								132	189				10.07	0.77
								162	150				6.45	0.23
								138	146				7.42	0.23
								165	181				7.36	7.72
								172	165				6.69	0.65
								178	143				6.77	0.3
								132	181				6.38	7.61
								138	168				6.54	1.11
								175	528				7.23	7.35
								175	169				6.25	0.6
								154	143				6.28	0.25
								143	162				6.65	5.16
								158	149				6.2	0.54
								137	158				6.29	6.1
								194	181				6.15	0.47
								143	216				6.24	0.58
								150	130				6.23	0.55
								153	158				6.92	7.7
								177	142				6.18	5.45
								169	147				6.33	0.05
								153	152				8.34	0.66
								183	186				6.94	0.39
								156	191				6.19	1.19
								177	160				7.83	5.32
								525	154				6.81	0.53
								127	184				9.08	5.57
								153	185				9.57	1.22
								182	189				7.4	0.26
								169	175				6.33	4.06
								180	171				6.09	0.91
								141	178				6.49	1.63
								162	176				8.69	6.03
								164	143				7.7	0.66
								169	164				6.39	0.56
								143	208				6.76	0.72
								147	146				6.68	1.16
								165	136				6.59	5.75
								113	141				6.29	0.81
								169	116				6.81	0.76
								158	176				6.13	0.16
								157	164				7.4	0.58
								176	175				6.32	0.08
								131	157				6.34	1.49
								150	162				9.61	7.89
								174	153				6.13	0.14
								170	152				6.45	0.07
								168	155				6.39	0.46
								147	156				6.16	1.3
								165	165				6.64	0.05
								170	148				7.9	0.82
								138	152				5.94	0.71
								169	196				6.41	1.3
								173	156				7.91	0.54
								210	104				6.97	1
								158	168				6.25	4.96
								155	177				6.02	0.02
								170	162				5.95	2.55
								175	196				6.68	0.53
								139	181				5.89	1.2
								152	149				6.61	4.65
								147	143				6.61	6.47
								166	169				5.9	5.1
								157	104				5.98	0.19
								150	141				6.21	0.39
								159	157				6.05	1.39
								187	171				6.34	0.49
								166	178				7.85	6.06
								152	131				5.96	5.64
								88	185				6.07	1.23
								148	161				6.15	3.66
								149	170				11.21	6.71
								152	187				5.83	0.01
								170	142				5.86	0.38
								135	159				8.2	0.4
								171	156				6.07	0.66
								164	169				8.06	0.17
								160	156				7.63	2.11
								158	138				5.96	0.16
								174	158				7.4	5.85
								159	162				6.51	4.19
								150	161				6.01	0.61
								113	174				7.38	0.31
								148	172				6.68	7.29
								171	195				7.86	1.06
								161	153				5.91	3.61
								127	180				7.24	1.05
								148	150				5.95	2.78
								184	192				7.87	0.16
								168	176				7.33	0.09
								168	139				6.98	1.46
								158	162				6	0.63
								135	123				6.06	0.84
								149	175				8.74	3.43
								185	168				6.05	5.03
								144	167				6.05	3.68
								181	433				6.2	4.41
								155	162				6.05	5.25
								165	180				5.89	0.09
								146	170				5.83	0.28
								168	169				9.66	0.07
								144	151				7.48	2.91
								161	165				6.04	0.29
								141	180				5.87	0.16
								143	140				6.07	3.34
								165	162				6.02	0.14
								168	148				6	0.88
								152	150				5.88	1.41
								169	170				5.79	1.43
								174	156				5.98	0.61
								142	156				6.24	3.51
								173	166				5.83	0.67
								167	470				6.07	0.54
								166	119				5.83	1.52
								118	146				6.17	0.13
								190	148				5.96	0.55
								157	178				6.41	0.83
								151	189				7.27	0.7
								154	144				6.01	5.77
								139	169				6.23	1.08
								165	152				5.77	0.88
								169	156				5.72	0.75
								175	147				5.75	0.69
								180	143				5.77	0.7
								145	165				5.89	1.12
								171	169				6.17	3.52
								148	171				6.04	5.48
								160	167				7.95	0.72
								156	161				8.87	0.38
								155	179				6.09	0.27
								191	129				6.01	0.22
								117	136				6.49	0.46
								144	166				6.07	7.5
								154	174				6.24	0.07
								150	163				6.99	2.16
								111	341				6.11	2.71
								161	203				6.58	5.5
								174	162				7.55	0.51
								185	145				6.98	1.74
								152	205				6.7	8.87
								139	182				6.52	0.32
								164	149				5.69	0.9
								136	164				7.26	0.22
								163	151				6.06	0.06
								164	175				6.21	1.67
								76	166				7.24	0.11
								173	189				5.51	0.79
								143	142				6.08	0.92
								147	184				5.6	0.56
								182	157				6.49	0.54
								173	174				5.67	0.98
								177	152				5.95	6.38
								170	176				6.67	7.12
								162	154				5.64	0.31
								153	153				12.08	8.85
								2482	174				8.1	5.61
								159	163				7.63	0.04
								134	178				7.07	0.08
								149	189				6.58	0.94
								431	170				9.09	1.87
								137	131				5.91	1.02
								174	150				5.92	0.54
								159	211				5.83	0.33
								164	134				6.22	0.75
								136	142				6.88	0.7
								165	158				6.03	6.23
								167	156				6.23	0.2
								147	156				5.78	4.86
								149	209				6.21	0.62
								151	146				8.23	3.49
								173	143				6.7	0.93
								143	159				6.02	0.73
								163	161				6.32	6.99
								447	171				5.39	0.59
								165	167				5.81	0.33
								164	177				5.61	0.78
								143	166				6.49	0.71
								141	161				5.7	5.16
								166	85				6.08	0.57
								153	175				5.87	0.26
								194	176				6.84	3.65
								173	159				5.68	7.16
								121	195				6.47	5.57
								163	154				6.21	0.16
								89	187				6.05	9.06
								173	158				5.98	7.79
								130	160				5.59	0.78
								100	111				5.48	0.78
								169	171				6.95	0.11
								149	141				6.43	0.02
								187	151				5.31	0.45
								298	163				6.89	1.23
								154	152				5.88	0.92
								137	132				6.02	0.91
								162	166				6.22	0.08
								172	146				11.48	0.06
								147	166				5.52	0.61
								190	194				5.45	0.11
								178	184				6.18	4.83
								113	179				5.94	0.54
								142	108				6.46	3.09
								167	187				6.73	2.86
								152	175				5.85	0.14
								199	186				9.11	6.85
								182	168				6.29	7.87
								153	199				6.66	1.14
								153	154				5.41	0.47
								150	167				5.42	1.49
								149	170				6.52	0.51
								175	164				6.26	1.44
								170	151				14.25	0.61
								131	155				8.72	0.72
								141	161				5.86	0.29
								163	143				5.66	2.23
								99	181				5.57	0.37
								177	164				5.63	5.18
								143	173				6.74	0.45
								157	148				6.04	5.69
								148	127				5.94	0.4
								111	146				7.17	0.26
								163	153				5.46	0.46
								158	166				5.58	7.78
								176	179				6.62	8.18
								145	139				5.52	0.42
								117	162				6.44	0.48
								165	156				6.77	1.4
								148	427				6.69	5.98
								155	159				5.43	1.03
								183	156				5.52	0.54
								157	171				5.64	0.34
								189	185				5.95	0.28
								163	148				5.59	1.92
								129	167				5.69	1.11
								148	196				8.95	0.69
								179	134				6.5	0.6
								109	174				6.47	9.24
								144	165				8.04	0.51
								161	140				5.78	4.97
								151	163				5.65	4.61
								101	170				5.66	0.11
								175	187				6	5.31
								152	131				5.35	0.48
								178	174				5.78	1.21
								150	142				7.15	8.32
								139	156				6.3	0.95
								145	168				6.49	0.07
								119	149				6.9	0.57
								183	169				6.12	0.96
								180	86				5.66	0.19
								170	144				5.51	4.9
								151	120				5.35	0.48
								148	175				5.13	0.02
								208	156				5.21	6.22
								180	156				6.66	6.6
								168	180				7.75	0.74
								158	169				7.55	0.12
								169	151				5.96	1.53
								165	150				5.68	0.21
								163	153				6.62	0.24
								179	158				5.68	0.47
								152	172				6.22	0.28
								155	303				5.92	2.66
								145	173				5.47	0.28
								154	165				5.53	1.37
								343	220				6.38	7.8
								121	151				5.22	0.63
								176	163				7.28	4.04
								149	132				5.95	0.01
								189	157				5.63	0.28
								159	167				9.06	0.35
								177	152				6	0.07
								125	132				5.56	1.24
								163	186				7.81	0.06
								158	137				5.43	6.06
								151	151				6.48	0.09
								132	87				9.1	2.23
								161	174				5.5	0.4
								164	191				6.18	0.44
								159	156				5.93	1.21
								121	172				5.27	0.16
								123	175				5.66	1.09
								143	108				5.5	0.76
								151	156				5.38	0.01
								190	141				6.03	0.12
								148	146				5.54	0.09
								146	170				5.4	1.02
								142	150				5.89	0.24
								140	143				6.21	0.17
								152	164				5.09	1.9
								440	162				5.23	0.56
								132	166				6.17	0.26
								167	167				5.68	0.62
								145	156				5.92	0.08
								152	150				6.24	6.85
								162	222				8.86	8.38
								165	161				7.37	6.75
								146	159				6.39	1.62
								148	169				5.97	0.88
								177	167				9.45	0.04
								172	461				5.24	0.07
								188	178				7.05	0.51
								201	156				6.57	0.44
								171	142				7.07	0.57
								141	106				5.82	0.59
								145	154				5.54	7.99
								156	143				5.26	0.72
								128	143				5.71	0.33
								150	168				5.54	0.44
								147	123				5.83	3.86
								147	156				5.8	0.27
								153	129				6.32	5.86
								112	194				5.87	5.45
								154	159				6.92	8.02
								779	164				6.61	1.12
								134	175				8.52	4.9
								142	188				5.82	0.87
								144	169				8.4	0.13
								167	166				5.98	4.55
								158	159				5.97	7.88
								157	152				6.46	0.18
								176	170				5.16	1.23
								134	178				6.69	2.36
								162	165				5.86	0.91
								153	117				8.24	0.67
								197	2478				5.54	0.21
								170	89				5.65	0.35
								137	190				7.21	7.33
								164	149				5.44	6.79
								162	186				10.61	0.46
								166	191				7.55	0.68
								118	155				11.04	6.23
								185	133				5.88	0.42
								131	182				5.96	1.22
								154	141				5.86	6.22
								159	190				9.84	0.17
								154	204				5.92	0.37
								155	416				10.07	0.57
								171	122				5.39	5.11
								106	152				5.87	0.7
								142	123				5.53	0.18
								171	145				6.15	0.91
								146	187				5.08	0.23
								164	145				5.42	1.56
								121	182				6.05	0.5
								156	159				5.94	6.74
								162	168				6.04	0.18
								142	172				8.62	0.58
								158	177				5.84	2.47
								137	160				5.29	0.93
								139	175				7.1	0.96
								175	165				5.45	6.73
								189	141				5.32	2.51
								164	151				5.43	5.36
								152	132				5.85	0.3
								157	153				6.87	0.78
								141	164				8.2	0.61
								277	117				5.76	0.16
								129	152				5.46	0.3
								427	182				5.91	0.21
								136	149				5.15	0.69
								175	189				9.45	0.8
								147	118				6.02	0.38
								171	117				5.72	0.76
								157	160				5.42	0.47
								123	179				6.61	1.11
								136	121				5.36	6.32
								146	139				6.3	8.07
								136	184				4.84	0.01
								162	180				9.08	0.09
								127	143				6.93	1.2
								146	151				5.15	0.77
								190	158				5.34	0.69
								128	142				4.97	0.51
								174	158				6.21	4.04
								123	152				6.05	0.19
								130	158				7.61	0.03
								172	149				6.17	3.61
								175	164				9.1	4.78
								118	138				5.04	0.53
								168	135				7.12	0.91
								167	116				5.45	0.63
								191	151				6.06	11.3
								165	159				5.23	6.11
								212	177				5.23	0.77
								170	176				5.83	7.59
								154	142				4.81	1.89
								149	170				7.39	0.72
								136	160				5.7	0.45
								160	293				5.83	0.09
								151	146				5.37	6.91
								193	149				5.78	4.03
								170	147				5.64	1.2
								146	140				5.01	0.74
								133	162				5.32	4.98
								111	85				5.88	6.55
								172	142				5.56	0.72
								158	213				9.91	19.39
								130	165				6.44	1.52
								139	180				5.15	2.83
								181	170				5.49	0.54
								174	163				6.15	5.78
								171	141				5.88	0.04
								139	166				5.2	3.18
								119	157				11.07	1.61
								166	140				5.68	0.19
								148	146				4.96	1.1
								168	132				6.12	6.49
								203	169				5.44	4.07
								162	149				6.44	1.11
								156	155				5.61	0.45
								418	116				5.11	0.17
								148	130				5.34	0.35
								152	145				6.11	7.6
								155	146				4.93	0.12
								145	176				5.17	5.33
								133	155				5.02	0.18
								133	179				5.17	7.19
								159	149				6.03	0.3
								149	182				5.76	6.33
								162	177				6.23	4.58
								174	150				5.48	0.1
								135	184				7.15	7.11
								164	167				5.43	6.18
								149	112				7.28	5.67
								181	125				5.48	0.62
								145	182				6.46	0.94
								155	168				6.45	0.49
								132	132				5.47	0.25
								162	165				7.09	0.38
								181	146				6.82	0.33
								165	140				6.88	1.54
								144	136				6.96	0.13
								136	137				5.52	1.28
								155	147				6.28	0.62
								113	159				4.79	0.35
								133	144				5.55	0.23
								135	141				6.2	8.31
								126	176				5.43	0.09
								170	181				5.71	0.65
								155	184				6.97	0.2
								126	162				5.1	0.39
								112	190				5.01	0.31
								135	115				5.53	2.38
								163	124				5.66	0.59
								129	164				5.03	0.16
								160	163				6.12	3.64
								153	184				5.47	0.55
								146	124				7.92	0.23
								149	134				5.31	7.12
								171	172				5.27	2.45
								178	167				6.43	0.07
								134	139				7.89	0.4
								1067	158				5.82	2.17
								170	175				4.96	7.26
								158	109				5.25	0.08
								149	160				5.4	1.23
								136	171				5.3	5.13
								171	97				10.37	0.33
								169	154				5.26	3.38
								111	163				5.49	0.51
								159	159				5.64	0.41
								124	145				5.96	1.08
								115	159				6.88	0.38
								166	148				6.18	0.08
								158	166				5.64	7.48
								162	148				10.41	0.31
								164	147				6.23	6.52
								157	162				6.32	0.57
								161	181				5.77	3.41
								160	134				5.46	0.48
								170	182				4.73	1.24
								135	152				5.99	1.09
								115	126				5.26	0.56
								166	157				9.42	1.24
								161	176				7.28	0.71
								165	167				5.75	1.6
								123	1052				4.79	0.67
								157	167				5.65	0.64
								125	152				5.07	0.17
								128	175				6.11	6.33
								176	174				6.25	0.64
								146	258				5.02	0.49
								187	157				5.36	4.42
								181	144				6.86	1.25
								136	145				5.44	4.95
								138	179				6.65	4.33
								166	572				5.02	1.55
								161	174				10.49	1.55
								169	162				5.41	6.04
								174	141				5.9	7.86
								176	142				5.28	8.2
								112	163				4.98	4.56
								158	150				5.44	5.21
								185	145				6.13	5.08
								176	171				7.2	1.99
								175	156				5.35	6.54
								135	170				7.93	0.76
								174	186				4.89	5.15
								138	157				5.86	6.2
								108	130				5.67	1.32
								142	174				7.83	0.02
								185	153				5.38	0.15
								139	138				6.15	6.29
								159	160				5.46	0.62
								151	184				6.83	0.56
								246	157				5.28	5.98
								151	144				5.32	6.34
								136	895				4.97	6.13
								169	126				6.17	6.04
								129	174				4.93	0.38
								171	189				6.18	0.87
								140	160				4.69	0.1
								101	154				5.47	0.21
								192	154				5.59	6.49
								150	162				4.99	6.38
								172	146				5.9	3.6
								169	129				4.72	0.8
								157	168				5.89	7.79
								178	149				5.35	0.51
								135	156				4.79	1.22
								171	128				5.52	4.18
								145	141				5.04	1.1
								113	135				5.43	2.25
								157	175				5.69	7.59
								161	187				5.09	6.26
								138	164				5.67	0.29
								101	144				5.29	0.9
								156	145				5.13	1.21
								151	136				5.29	0.92
								128	154				4.69	0.43
								148	177				5.86	6.65
								121	154				6.09	0.1
								162	168				4.96	6.14
								173	102				5.17	0.51
								151	184				5.48	0.77
								149	150				6.05	1.24
								153	166				5.28	0.28
								118	114				5.41	0.83
								174	123				5.33	6.85
								160	201				4.86	0.42
								129	123				8.77	7
								174	165				4.75	1.06
								185	178				5.42	5.81
								141	146				4.66	0.74
								132	158				5.39	0.6
								125	144				5.45	0.93
								144	157				4.72	1.13
								601	139				6.18	7.69
								124	120				5.65	0.59
								142	146				5.52	1.03
								162	188				7.27	0.6
								106	107				5.04	0.73
								127	154				7.12	0.59
								144	173				5.91	1.96
								156	157				5.83	6.85
								168	86				5.63	0.52
								124	152				5.51	0.19
								183	145				7.27	1.06
								166	185				5.74	3.1
								165	179				5.15	0.79
								106	174				6.04	7.44
								157	148				5.62	4.33
								177	90				6.75	0.3
								173	110				5.1	0.83
								173	171				5.66	0.21
								152	145				5.15	0.38
								163	155				5.09	2.97
								151	168				7.2	0.58
								176	154				5.04	6.54
								172	133				5.22	2.55
								163	181				5.67	5.81
								163	168				5.21	5.5
								133	129				7.03	2.38
								163	153				5.22	7.39
								155	164				6.29	0.31
								166	157				5.1	0.61
								117	170				5.35	0.79
								159	114				5.04	2.33
								149	179				4.97	8.71
								99	127				5.06	1.48
								152	135				5.78	0.21
								154	107				5.39	0.07
								169	174				4.53	0.49
								163	153				5.22	1.12
								163	162				5.62	6.17
								83	158				6.84	6.17
								179	159				5.28	0.76
								166	152				5.01	1.41
								147	116				5.58	6.56
								145	150				4.7	0.12
								136	150				7.46	1.54
								165	148				5.26	0.47
								153	132				8.45	0.48
								515	145				5.22	5.47
								131	156				4.9	1.01
								143	169				8.45	0.51
								175	152				5.35	1.05
								105	561				5.49	0.33
								130	150				5.41	0.46
								142	178				5.57	0.81
								127	108				6.64	7.37
								180	181				4.64	0.41
								138	116				5.52	1.01
								120	131				5.82	0.08
								158	167				5.37	1.01
								185	133				5.62	4.16
								166	172				4.65	1.32
								168	158				6.27	7.05
								172	155				5.16	6.09
								162	154				4.6	2.49
								155	146				4.82	0.29
								177	155				8.99	3.7
								136	180				4.6	7.26
								140	152				6	6.07
								187	174				4.51	0.66
								159	178				5.81	1.34
								167	138				5.97	0.02
								125	156				5.48	0.45
								155	159				5.96	2.55
								160	148				5.94	7.78
								142	172				4.74	7.14
								184	107				5.03	1.93
								174	165				6.45	1.48
								140	154				5.31	3.53
								170	160				4.91	0.98
								149	142				5.24	7.22
								147	162				5.31	0.13
								135	147				5.05	0.76
								100	183				8.6	3.8
								171	151				4.97	0.88
								161	148				5.65	0.34
								120	170				5.5	5.79
								195	178				11.9	0.58
								170	177				5.18	6.96
								173	161				5.43	4.04
								138	113				4.63	0.23
								176	152				4.93	0.05
								145	142				4.9	0.32
								119	180				5.24	0.21
								155	156				5.01	0.78
								161	203				5.73	0.17
								146	137				7.07	0.32
								137	170				5.56	0.02
								171	155				5.64	0.45
								204	124				5.46	6.4
								173	146				4.53	4.13
								141	152				5.35	1.12
								144	141				5.34	0.58
								147	147				7.97	5.79
								133	156				4.75	1.02
								115	199				5.68	6.87
								132	158				4.82	0.55
								113	325				4.77	0.71
								157	137				5.4	6.62
								155	142				5.02	5
								151	144				4.79	0.09
								137	254				4.56	0.29
								144	168				6.06	2.68
								133	147				5.04	1.25
								158	110				7.42	8.8
								139	148				4.78	0.74
								126	182				5.08	0.67
								173	147				5.1	0.37
								155	181				5.44	6.52
								141	133				6.11	0.84
								158	181				5.3	1.07
								573	139				4.86	6.74
								181	151				5.47	0.44
								145	162				5.59	1
								158	150				5.43	1.21
								168	160				6.67	0.62
								154	161				7.78	0.45
								138	147				5.22	4.34
								145	178				5.95	5.05
								151	186				5.87	1.67
								117	168				5.85	3.47
								136	166				5.53	0.34
								581	138				4.54	0.14
								145	139				6.56	0.47
								140	162				4.87	0.22
								124	160				5.33	1.23
								118	146				4.83	7.71
								149	156				5.95	1.83
								165	161				6.18	2.07
								130	144				7.53	0.75
								135	130				5.07	0.17
								148	173				5.66	0.6
								147	148				5.5	8.06
								160	163				5.21	0.92
								153	163				5.03	0.12
								162	168				5.92	5.84
								165	172				4.55	0.33
								157	185				5.65	5.91
								128	164				5.41	1.05
								101	150				6.21	1.19
								185	150				4.54	2.77
								136	141				5.32	0.73
								151	196				4.89	8.81
								144	147				4.94	0.36
								446	173				5.2	0.08
								144	142				4.59	2.73
								148	150				5.5	7.01
								170	146				6	5.29
								142	134				5.17	0.29
								167	137				5.04	3.86
								127	135				6.56	3.06
								158	132				5.32	3.8
								120	168				6.73	4.76
								179	154				5.07	0.47
								174	183				4.82	0.72
								126	176				4.71	3.76
								136	160				5.42	0.29
								139	167				5.4	6.22
								270	162				5.86	3.77
								135	160				5.23	0.35
								127	179				4.95	1.67
								141	166				9.58	0.71
								167	173				7.15	0.87
								132	146				4.83	0.16
								111	158				8.99	0.07
								109	171				5.86	0.59
								174	137				7.21	6.35
								218	168				5.35	5.19
								129	132				11.14	1.12
								115	195				5.59	9.23
								168	168				5.34	6.66
								177	116				4.98	0.36
								90	147				4.43	8.41
								153	180				5.09	0.49
								120	134				5.18	1.16
								153	175				4.66	0.96
								168	182				4.91	6.36
								138	227				8.67	0.49
								108	181				6.4	0.85
								154	160				5.37	0.48
								174	127				4.81	9.91
								140	157				5.44	0.46
								104	167				4.91	1.2
								122	152				5.32	0.58
								148	167				6.5	7.39
								144	110				5.43	0.43
								147	147				5.27	7.34
								133	143				6.05	0.74
								154	173				4.54	0.31
								184	145				6.03	9.09
								152	141				5.11	0.71
								144	162				4.61	0.9
								153	178				4.52	0.35
								134	157				4.83	1.17
								155	211				4.91	1.26
								205	152				5.65	0.72
								117	172				5.41	8.85
								151	163				4.41	4.52
								170	153				5.3	9.2
								133	125				5.39	2.42
								118	168				4.76	1.05
								160	166				4.77	1.51
								150	146				4.44	0.64
								145	171				6.32	0.64
								120	139				4.48	7.87
								156	167				5.28	0.42
								162	162				5.11	4.9
								177	163				5.55	8.64
								143	172				4.4	0.32
								177	130				4.74	6.55
								151	178				8.05	0.4
								161	293				5.64	6.83
								161	155				6.45	9.64
								144	111				5.32	8.84
								169	146				5.83	0.29
								166	134				4.97	0.68
								325	148				5.23	2.33
								138	112				4.64	1.51
								166	181				4.86	0.69
								113	134				5.07	4.7
								160	130				5.09	1.19
								158	137				4.96	0.76
								79	176				4.93	2.66
								128	257				5.28	0.52
								161	156				4.66	0.19
								125	161				4.67	6.7
								121	150				5.49	0.59
								129	158				4.92	0.03
								137	161				6.44	6.02
								137	124				4.57	2.2
								155	172				8.1	7.4
								136	142				8.58	0.43
								177	131				5.72	4.88
								152	117				9.09	5.59
								165	156				4.66	0.57
								100	128				4.94	1.7
								133	137				6.7	0.61
								142	134				4.66	6.07
								149	146				6.48	0.55
								160	124				8.66	0.14
								170	146				4.87	0.76
								125	157				4.97	0.47
								160	155				4.63	0.76
								129	147				4.84	1.97
								131	132				4.95	1.93
								169	117				4.36	0.73
								132	190				5.92	6.71
								615	152				4.71	7.39
								137	139				5.16	2.85
								137	158				4.41	0.56
								141	152				4.93	0.67
								287	143				4.44	0.79
								185	178				5.08	0.65
								134	164				4.94	1.44
								151	112				5.31	0.66
								144	111				6.26	3.53
								123	178				4.57	0.63
								151	120				5.22	9.07
								95	130				9.55	0.56
								153	162				4.71	1.53
								134	174				5.21	0.02
								150	154				5.19	4.31
								127	156				4.51	1.21
								138	182				5.09	1
								144	142				5.2	0.52
								115	143				5.29	0.3
								164	183				4.75	5.2
								135	167				9.04	0.39
								144	176				5.37	1.48
								164	81				4.92	8.77
								146	160				5.76	3.99
								184	186				4.99	0.64
								165	162				6.96	1.42
								158	140				5.49	0.45
								120	158				4.71	0.65
								174	130				6.83	7.9
								148	129				4.93	0.33
								123	180				7.43	4.32
								87	114				5.47	0.51
								144	151				6.18	5.2
								163	154				4.53	0.45
								140	141				5.95	1.22
								137	159				5.06	1.28
								132	182				7.11	0.28
								119	140				4.8	5.58
								166	135				7.1	0.22
								117	168				5.14	1.04
								148	133				4.63	1.54
								152	134				5.14	3.66
								168	157				4.79	0.63
								159	224				4.53	4.01
								123	151				4.85	1.1
								176	148				5.45	1.49
								147	172				4.99	6
								171	186				4.94	0.34
								152	165				4.72	7.65
								255	62				5.31	4.26
								131	173				4.91	0.89
								141	191				4.81	7.19
								164	168				4.6	0.74
								135	130				4.81	0.49
								181	138				5.67	0.2
								122	127				6.34	0.15
								161	152				4.95	0.12
								106	177				5.29	5.35
								135	178				4.97	2.6
								160	132				5.04	4.59
								164	162				5.4	1.49
								164	1147				4.86	7.41
								126	137				4.65	1.79
								126	139				4.03	5.05
								151	204				5.26	2.97
								164	142				5.81	3.78
								158	174				5.53	8.15
								146	163				5.7	1.79
								132	149				5.48	2.42
								121	146				5.83	6.59
								126	113				10.41	0.64
								182	130				4.91	8.51
								139	206				4.75	7.51
								135	143				5.22	4.36
								134	131				4.57	0.09
								153	182				5.3	2.09
								149	190				4.72	8.04
								115	173				5.12	4.33
								142	155				5.22	7.76
								157	178				5.04	5.69
								131	162				5.15	0.57
								151	133				4.74	0.72
								137	159				5.46	7.97
								133	148				5.24	0.64
								175	157				4.85	8.2
								136	169				4.58	0.14
								136	199				5.07	0.36
								150	154				5.39	0.95
								93	175				7.33	0.1
								98	105				4.79	0.38
								164	155				5.55	0.92
								137	129				5.25	3.98
								141	155				5.07	3.25
								153	167				4.94	0.16
								137	172				4.63	0.95
								130	135				5.1	1.14
								120	150				6.66	0.7
								131	188				5.98	7.63
								140	143				4.66	0.22
								156	156				5.18	1.09
								62	740				4.84	0.73
								263	155				5.35	0.17
								142	152				4.61	6.64
								118	193				5.2	7.41
								156	177				5.86	7.82
								144	146				5.75	0.56
								123	131				4.88	1.84
								134	156				6.14	4.09
								144	127				6.54	0.55
								127	318				4.52	1.11
								140	99				5.28	8.54
								138	153				5.26	0.63
								145	138				4.91	0.59
								126	127				4.88	0.55
								155	140				5.41	0.11
								139	128				5.1	1.18
								161	142				4.8	0.03
								170	147				4.3	0.05
								123	140				5.74	6.64
								417	223				5.07	4.78
								179	94				4.44	0.74
								143	170				4.42	0.62
								164	158				4.7	0.45
								121	177				6.78	1.2
								62	154				4.99	0.25
								152	184				4.37	3.32
								146	160				4.97	2.7
								127	172				7.76	1.62
								140	149				4.46	0.86
								150	168				4.98	0.45
								161	174				5.64	8.45
								118	160				4.85	5.41
								124	117				4.84	7.23
								161	172				5.01	0.76
								62	170				4.63	0.99
								158	137				4.94	0.38
								122	159				5.27	1.39
								136	547				5.6	3.1
								153	158				4.54	4.49
								91	115				4.75	1.55
								185	134				4.7	0.15
								155	162				5.16	0.08
								168	158				4.48	1.44
								161	134				4.77	7.22
								153	152				5.33	0.05
								146	129				4.67	5.32
								120	149				4.58	1.74
								163	175				4.79	0.27
								155	121				6.45	6.96
								170	169				4.81	0.55
								183	162				5.78	1.09
								169	154				5.9	0.73
								153	152				5.24	0.68
								150	156				6.12	0.58
								154	167				4.84	7.34
								161	139				4.42	0.13
								235	150				5.11	8.02
								99	176				4.97	0.32
								152	158				4.61	0.29
								155	174				8.19	7.42
								179	129				4.43	0.33
								119	170				4.35	2.01
								112	168				4.96	6.77
								152	173				5.07	0.67
								151	140				5.73	5.26
								140	166				5.54	1.39
								111	139				4.08	1.23
								129	149				4.83	0.26
								220	75				6.3	5.43
								121	126				4.84	5.06
								172	133				6.59	5.78
								338	134				5.41	0.13
								157	163				4.37	0.37
								158	175				5.38	7.99
								164	169				5.72	0.98
								174	167				4.54	0.15
								122	125				4.54	0.66
								153	186				4.97	2.11
								185	168				5.72	0.62
								150	132				5.32	5.22
								145	158				4.91	9.91
								150	188				5.56	0.58
								166	147				5.11	0.02
								143	143				5.84	0.27
								150	177				6.13	0.3
								150	154				6.79	0.53
								118	125				5.15	0.1
								159	168				4.73	1.05
								160	148				4.81	1.78
								162	161				4.44	0.21
								119	111				5.7	7.21
								168	148				4.62	3.45
								270	162				4.61	5.11
								182	147				6.26	0.38
								145	137				4.78	0.61
								173	144				4.22	3.95
								171	132				4.43	2.02
								155	191				4.99	0.71
								157	161				4.47	0.59
								132	149				4.72	0.39
								178	114				5.58	6.16
								128	104				5.34	6.6
								124	151				5.27	0.18
								151	170				15.78	2.06
								159	110				4.97	0.51
								142	152				10.04	1.97
								143	161				5.26	6.48
								176	111				4.81	3.69
								135	169				4.54	0.11
								159	148				5.23	1.67
								123	143				5.1	0.55
								144	162				5.16	0.35
								183	186				4.82	0.5
								153	181				4.77	2.42
								171	137				4.74	0.35
								148	196				5.52	0.14
								118	156				4.54	0.28
								127	150				3.99	0.06
								131	160				4.69	0.16
								169	143				5.88	0.36
								164	174				4.38	6.53
								153	448				4.59	2.45
								165	166				5.23	0.3
								195	183				4.73	6
								182	139				4.86	6.32
								141	82				4.31	6.3
								123	149				4.61	0.44
								163	137				5.62	6.01
								132	163				4.56	0.44
								135	147				5.71	0.74
								95	155				4.96	0.1
								160	151				5.07	3.01
								164	172				4.9	0.96
								177	78				5.04	1.38
								144	161				4.76	0.31
								172	145				4.43	0.62
								112	193				5.69	4.07
								150	120				5.62	6.74
								133	141				4.61	1.08
								133	160				5.38	0.49
								144	137				5.47	0.35
								163	124				4.41	1.19
								146	175				4.59	2.76
								163	62				5.37	1.15
								136	177				4.93	0.43
								136	153				4.78	0.68
								143	131				5.09	7.06
								122	163				4.72	1.13
								104	149				5.16	1.93
								193	144				5.69	1.62
								144	176				5.34	1
								127	148				4.67	0.04
								150	183				4.87	7.35
								172	141				5.61	0.75
								163	159				4.99	6.94
								1117	762				4.67	5.27
								140	100				4.91	2.04
								168	154				5.26	2.48
								142	153				4.74	0.5
								103	110				5.87	9.42
								151	162				4.92	0.52
								149	175				4.26	6.64
								156	168				4.21	0.6
								123	160				4.49	2.93
								181	155				5.28	0.37
								135	133				5.04	4.58
								126	120				5.09	4.3
								127	180				7.96	4.74
								124	149				5.1	7.29
								128	163				4.49	4.3
								168	148				4.88	4.61
								145	151				4.66	8.16
								187	188				6.3	7.52
								162	161				4.47	6.52
								123	159				4.43	5.79
								141	168				4.24	0.61
								140	166				5.13	9.35
								111	141				4.7	0.14
								141	155				4.7	0.29
								141	153				4.73	4.74
								155	178				3.91	8.34
								121	165				4.12	0.58
								115	162				5	6.78
								159	123				4.64	0.28
								144	259				4.91	0.56
								114	162				5.79	3.12
								134	144				4.78	0.01
								138	182				5.19	0.26
								172	180				4.6	0.93
								109	151				4.5	0.5
								173	120				6.2	0.54
								171	145				4.51	1.45
								145	155				4.65	2.04
								168	175				4.43	7.39
								113	153				4.34	0.65
								139	162				4.7	3.93
								144	179				4.39	4.3
								127	143				4.39	1.14
								153	100				5.36	5.32
								108	180				4.39	7.76
								176	154				5.1	1.84
								130	148				5.07	8.02
								108	136				6.16	7.56
								153	163				4.3	1.21
								146	138				5.29	0.9
								163	134				4.33	1.9
								165	159				5.78	1.97
								139	160				5.48	0.1
								157	135				4.82	0.2
								115	182				4.85	0.13
								95	76				4.98	1.04
								158	167				4.46	0.15
								169	178				5.11	1.02
								155	130				4.09	10.26
								136	147				4.65	6.14
								159	115				3.94	2.65
								140	305				4.28	1.47
								140	156				4.61	0.72
								124	175				6.01	1.75
								138	131				5.4	0.9
								122	174				4.71	0.88
								126	154				4.35	0.66
								139	145				6.98	6.89
								121	122				4.17	0.95
								127	161				4.85	6.44
								163	136				4.5	6.52
								154	171				4.72	6.63
								126	834				5.06	0.67
								167	149				5.32	6.72
								155	150				4.9	6.55
								170	160				5.62	6.12
								135	138				4.69	6.17
								170	142				4.86	0.24
								143	162				4.58	1.47
								132	151				4.38	1.79
								133	135				4.68	0.09
								155	157				4.76	7.98
								125	158				4.83	0.76
								154	140				4.96	5.61
								171	143				5.79	7.36
								144	169				5	6.07
								138	164				4.52	6.94
								135	162				5.01	1
								162	137				4.08	0.1
								176	162				4.58	1.13
								148	156				5.54	5.33
								165	160				4.5	1.22
								139	151				4.05	0.56
								136	129				5.01	0.73
								127	129				3.98	0.45
								120	462				4.56	0.89
								148	179				4.35	2.83
								138	157				4.84	0.81
								158	164				4.77	0.31
								138	126				5.01	8.17
								119	118				4.28	7.96
								159	161				4.92	1.19
								166	142				5.5	0.45
								122	177				5.62	1.54
								161	171				4.96	0.11
								114	144				4.26	5.58
								123	168				4.47	0.3
								164	195				4.7	4.69
								143	532				5.19	0.72
								153	134				5.05	6.99
								141	132				7.83	5.15
								158	142				6.94	0.3
								177	192				4.47	0.68
								153	151				4.89	3.9
								151	109				4.07	0.47
								129	138				4.67	2.6
								125	158				4.76	0.74
								166	117				4.52	6.25
								141	160				4.81	0.28
								137	125				3.99	6.59
								142	133				4.46	0.2
								113	146				4.95	6.1
								167	119				4.64	1.4
								133	149				4.77	1.21
								175	347				5.14	0.11
								167	148				5.76	8.96
								140	145				4.38	0.6
								134	122				4.4	0.7
								165	122				4.44	3.06
								129	157				5.2	11.28
								161	149				4.2	5.92
								166	122				4.15	1.24
								144	158				5.39	6.55
								155	138				5.34	6.44
								151	115				4.3	7.58
								186	164				6.15	0.89
								122	384				5.05	0.69
								187	154				5.35	0.06
								101	110				4.83	0.62
								143	141				5.54	1.61
								147	162				5.75	0.05
								161	196				4.49	0.36
								141	175				4.76	1.14
								168	194				4.73	0.7
								155	156				11.39	1
								119	144				4.87	3.07
								131	148				4.97	0.53
								152	115				8.41	5.7
								160	125				5.04	7.7
								176	152				5.23	0.35
								163	147				4.99	0.23
								174	136				4.29	0.34
								130	174				5.25	0.15
								148	173				6.39	1.68
								137	137				4.98	1.19
								163	171				9.44	0.14
								146	188				5.43	0.57
								133	259				4.29	0.91
								142	153				7.37	0.33
								152	168				4.61	7.02
								163	150				5.59	0.8
								162	175				5.45	8.47
								157	159				5.17	0.35
								155	203				4.35	6.07
								122	142				4.65	0.54
								112	160				4.65	0.18
								145	146				4.84	6.18
								132	169				6.23	2.14
								156	150				4.65	1.4
								140	132				4.97	0.29
								129	144				4.83	0.22
								159	115				6.37	0.37
								109	152				5.25	5.28
								106	148				4.53	0.63
								159	142				6.2	9.57
								134	129				4.1	0.26
								147	144				4.57	1.06
								171	77				3.83	0.3
								155	114				5.71	6.46
								160	137				3.42	0.98
								150	152				4.41	2.13
								133	191				5.71	7.7
								146	161				4.97	0.1
								169	74				5.64	0.48
								108	160				5.33	2.78
								142	163				5.26	0.13
								140	107				5.7	6.85
								159	141				7.03	2.77
								119	170				6.03	0.75
								171	160				5.96	0.65
								155	190				5.29	6.83
								132	127				9.1	5.56
								125	104				4.06	0.2
								115	181				4.58	1.77
								178	126				4.47	5.19
								134	131				11.18	5.94
								147	130				4.66	0.66
								161	144				3.87	6.17
								124	127				4.71	1.52
								154	119				4.19	3.96
								178	172				5.76	0.41
								136	211				4.36	6.08
								153	171				5.14	7.16
								154	296				5.78	6.8
								152	203				5.42	7.25
								128	135				4.54	0.5
								141	175				3.9	0.6
								118	144				4.67	0.19
								143	120				4.19	0.28
								162	140				6.03	6.78
								131	183				5.05	6.01
								179	184				4.85	0.78
								156	108				4.7	1.23
								176	147				5.79	0.7
								170	120				4.7	0.75
								163	146				4.29	0.69
								157	155				5.43	6.9
								143	135				4.36	6.62
								176	134				4.74	5.87
								117	108				4.74	4.52
								122	127				5.87	8.72
								155	163				4.38	0.4
								146	115				4.84	0.61
								110	147				6.06	8.49
								147	140				4.07	1.61
								155	158				4.86	4.82
								110	173				5.23	1.76
								155	167				7.64	1
								129	166				4.5	0
								160	149				4.37	6.72
								179	142				4.17	1.91
								148	109				5.93	7.21
								158	135				4.36	0.58
								162	150				4.98	0.25
								437	170				4.53	0.52
								140	169				5.27	4.47
								300	153				4.65	5.83
								78	123				4.58	3.46
								109	151				4.7	5.81
								146	169				4.24	6.18
								148	175				4.28	4.9
								132	160				5.51	2.83
								86	173				3.97	0.89
								143	166				5.97	2.16
								165	156				5.4	6.09
								154	143				6.11	5.67
								163	129				5.51	6.85
								169	156				4.75	0.31
								165	166				5.51	0.2
								143	158				4.55	1.4
								167	234				5.44	6.22
								159	159				4.71	1.55
								150	146				4.57	1.23
								124	166				5.49	0.15
								161	173				3.56	6.2
								140	164				4.83	8.63
								166	149				3.97	4.67
								151	156				6.42	0.63
								125	157				4.83	6.81
								156	107				5.2	2.08
								505	159				4.51	6.14
								155	143				5.67	0.72
								151	183				5.92	4.13
								197	160				5.79	1.18
								125	186				4.25	0.19
								144	145				4.3	0.26
								131	192				4.73	1.04
								177	120				4.41	8.55
								128	143				5.26	7.83
								166	148				9.09	0.63
								110	171				4.74	0.52
								370	99				4.9	1.55
								157	145				4.93	1.06
								116	172				4.33	0.08
								139	157				4.85	4.47
								150	157				5.13	6.72
								150	150				4.94	6.4
								144	125				4.36	0.48
								111	184				4.21	0.39
								146	167				9.36	2.01
								116	76				5.21	0.44
								146	184				5.36	0.43
								128	165				4.35	5.62
								155	170				4.8	1.12
								132	170				4.7	8.63
								145	124				6.52	0.06
								163	156				4.58	0.48
								104	133				4.36	6.48
								149	128				3.97	0.29
								126	181				4.85	1.26
								153	179				4.58	0.54
								379	139				4.05	0.32
								161	152				5.38	0.09
								149	180				5.65	0.04
								137	165				5.68	6.81
								126	195				5.25	0.25
								110	156				4.33	0.43
								100	128				4.53	0.05
								117	118				4.72	0.66
								146	395				4.16	0.63
								121	176				4.79	0.27
								123	153				5.09	0.12
								170	139				4.21	1.19
								105	163				4.47	7.16
								158	154				5.45	0
								156	134				5.1	1.34
								151	145				4.52	0.15
								132	92				5.43	4.78
								156	138				4.32	0.31
								140	132				5.45	0.99
								164	133				3.82	0.57
								153	157				3.77	0.54
								552	129				4.38	0.07
								110	159				4.12	6.28
								152	167				4.27	0.1
								119	121				4.17	0.51
								169	162				7.23	0.31
								157	148				5.11	8.52
								115	132				3.91	0.16
								125	126				4.51	7.88
								124	157				9.26	6.59
								140	157				4.71	0.12
								152	141				5.28	4.22
								130	170				4.38	0.95
								154	125				5.23	6.66
								149	139				7.08	0.8
								186	141				4.08	5.71
								185	152				4.13	0.43
								129	149				4.27	3.61
								69	124				4.54	3.56
								115	159				4.21	1
								154	150				4.42	1.21
								122	126				4.23	0.11
								181	169				4	0.99
								140	150				5.23	5.94
								164	127				4.15	7.34
								117	132				5.26	0.38
								142	108				4.52	8.07
								149	146				4.08	5.57
								100	128				7.75	0.37
								143	166				5.13	7.95
								127	170				5.67	0.93
								177	150				6.54	0.67
								133	174				4.84	0.48
								161	143				4.88	1.1
								149	141				4.16	5.17
								168	166				5.16	5.55
								141	160				4.94	8.14
								154	172				4.73	0.77
								164	189				4.05	0.75
								108	142				4.46	5.02
								196	174				4.23	8.18
								169	156				4.71	3.63
								138	143				5.03	0.44
								135	655				4.32	1.52
								154	148				4.8	6.82
								119	111				4.65	0.41
								130	125				4.36	5.29
								160	125				5.41	6.08
								143	150				4.65	1.93
								155	123				5.32	0.66
								160	157				4.11	1.89
								186	158				4.36	0.25
								130	138				4.55	0.82
								146	156				6.72	1.51
								164	257				5.05	0.26
								143	191				4.13	1.23
								166	152				4.4	1.19
								111	146				5.61	1.62
								147	157				4.24	0.01
								136	128				4.88	8.95
								164	100				4.03	6.11
								161	142				4.31	2.56
								155	149				5.21	0.71
								300	171				4.78	1.58
								139	132				5.04	1.51
								112	142				5.19	0.46
								128	146				4.88	1.58
								177	171				4.36	0.22
								163	142				4.48	0.09
								146	148				4.82	0.85
								148	163				4.65	5.51
								154	154				5.73	2.04
								158	153				4.5	1.21
								130	112				4.14	0.57
								170	124				4.94	0.62
								153	170				4.62	1.09
								121	181				5.08	2.72
								168	155				4.16	4.43
								160	177				5.72	7.95
								150	137				4.01	0.19
								150	140				4.63	0.6
								154	183				4.51	2.69
								143	135				4.2	4.91
								140	114				4.14	0.94
								125	150				4.5	0.73
								116	140				4.25	6.41
								155	155				4.69	1.85
								174	162				4.41	0.32
								140	122				4.3	5.79
								132	163				9.8	6.8
								141	136				10.28	5.39
								139	159				5.6	6.04
								114	143				4.56	5.44
								134	101				4.24	0.19
								125	164				4.16	5.31
								135	165				4.64	0.54
								167	153				5.08	6.15
								129	106				5.09	4.98
								161	130				3.98	0.14
								99	140				4.25	0.01
								123	144				4.17	0.34
								86	135				4.4	1.88
								152	151				4.52	5.51
								133	150				3.82	0.3
								171	175				5.24	0.16
								132	123				5.03	8.52
								160	153				5.25	0.72
								146	154				5	1.17
								166	139				5.37	1.09
								130	144				4.2	4.04
								179	151				4.91	4.3
								144	132				5.2	8.61
								135	129				4.62	6.35
								170	140				5.15	0.65
								152	131				5.25	5.13
								193	108				3.72	0.03
								141	122				4.81	5.41
								170	156				4.64	6.25
								141	149				3.38	0.77
								144	195				5.1	8.1
								153	149				4.05	0.46
								120	143				3.96	1.13
								153	161				4.39	0.27
								158	177				3.76	0.35
								128	148				4.86	4.8
								145	158				4.33	1.11
								155	136				4.33	6.77
								155	169				4.16	7.43
								152	166				7.04	2.49
								177	166				6.1	3.31
								122	158				4.84	6.8
								176	176				4.56	0.2
								144	189				3.79	1.44
								89	156				4.15	0.02
								158	109				4.34	1.23
								133	140				4.26	0.41
								173	178				4.48	0.61
								181	165				4.11	0.73
								152	179				3.88	0.99
								154	170				4.61	6.85
								147	315				4.63	0.51
								130	123				4.78	7.49
								65	120				4.54	0.17
								153	143				5.04	4.37
								171	150				5.08	0.52
								138	152				4.67	0.2
								163	173				4.95	8.41
								141	145				3.29	0.62
								264	152				4.9	8.8
								134	128				3.96	0.41
								148	143				4.54	2.61
								180	161				4.24	6.76
								165	135				4.12	0.42
								124	138				4.12	0.23
								151	157				4.78	7.45
								132	132				4.24	8
								120	96				4.6	4.74
								129	149				4.93	0.22
								164	145				4.71	0.85
								132	124				5.33	8.4
								103	148				4.69	0.38
								114	140				4.29	0.66
								146	128				4.26	0.93
								119	121				4.59	0.75
								137	113				4.12	4.66
								95	150				4.08	0.1
								158	135				5.13	9.5
								124	142				3.76	6.58
								174	181				4.55	2.08
								181	143				5.23	6.11
								137	124				4.92	1.88
								152	130				4.55	0.16
								146	169				7.52	0.04
								138	151				4.25	1.67
								136	140				3.95	0.05
								174	145				4.66	0.83
								141	178				4.35	1.26
								135	89				4.93	6.9
								145	166				5.13	0.59
								108	134				3.9	2.03
								184	164				3.95	0.27
								130	108				5.57	0.01
								130	139				4.33	0.19
								84	161				4.64	3.89
								138	170				4.67	3.69
								142	161				4.46	6.06
								158	140				4.75	6.19
								130	137				5.43	6.77
								126	157				5.1	6.62
								137	122				4.81	2.1
								156	175				4.9	0.71
								144	138				4.55	0.64
								143	178				4.48	1.11
								146	162				4.1	1.24
								125	144				4.16	7.72
								166	147				5.41	7.79
								118	138				4.58	4.91
								165	125				4.17	0.62
								174	169				3.89	0.28
								121	151				5.39	5.76
								132	144				3.5	0.51
								162	119				4.62	1.46
								143	106				5.16	6.87
								154	146				5.33	2.72
								128	169				4.59	1.29
								171	142				4.05	0.76
								118	151				4.07	4.62
								99	162				5.19	7.2
								152	160				3.94	7.78
								141	134				4.73	2.43
								136	169				4.83	7.99
								110	175				3.93	6.48
								167	145				3.36	0.29
								143	140				4.3	0.3
								201	159				4.36	2.74
								111	164				5	3.43
								137	129				6.99	1.71
								123	146				5.76	8.68
								147	148				5.02	0.53
								131	180				6.07	0.06
								135	152				3.92	0.19
								140	146				4.71	0.59
								169	159				3.71	1.59
								140	138				4.01	0.53
								97	150				4.04	4.26
								136	144				4.36	5.52
								136	113				3.99	6.65
								93	153				4.68	5.7
								177	128				4.15	0.78
								139	151				4.41	6.12
								136	185				4.64	2.14
								121	141				4.34	2.31
								151	137				4.08	1.13
								135	141				6.51	5.86
								139	174				7.01	3.34
								139	155				4.96	0
								139	134				4.79	2.79
								142	222				7.14	0.92
								140	140				4.82	0.91
								155	115				5.13	6.63
								155	117				4.12	0.7
								148	150				4.35	1.08
								140	133				4.24	0.6
								175	144				4.77	6.86
								165	154				4.06	0.54
								175	148				4.68	0.76
								165	149				3.88	0.59
								184	155				5.02	0.32
								138	420				4.27	1.9
								127	185				4.62	0.23
								133	139				12.25	8.14
								144	145				4.68	0.1
								248	133				4.54	7.53
								150	136				4.72	0.57
								152	152				4.78	7.08
								148	174				4.95	5.93
								161	126				4.53	0.32
								126	128				6.87	7.23
								96	174				4.66	5.45
								179	125				3.98	1.14
								149	164				5.79	8.85
								156	172				5.09	0.52
								152	178				4.01	0.52
								129	155				4.46	0.42
								184	154				5.56	8.34
								152	147				4.86	4.59
								133	136				4.51	3.57
								193	141				4.57	1.18
								110	157				3.72	1.08
								158	163				4.43	2.84
								152	128				7.05	0.03
								166	136				4.51	3
								147	153				5.83	1.56
								129	118				3.77	5.24
								126	156				8.03	1.23
								153	152				4.36	6.82
								104	160				4.62	3.88
								125	151				5.4	6.8
								146	155				4.52	5.56
								137	101				4.66	1.28
								110	144				4.17	0.44
								180	118				4.85	7.57
								185	147				5	0.36
								155	146				4.19	0.68
								75	180				5.07	1.39
								124	128				4.46	0.68
								137	116				5	1.58
								94	159				5.58	2.55
								100	176				3.84	1.19
								156	136				3.63	0.18
								158	117				3.72	1.91
								142	110				3.94	5.16
								153	156				4.3	0.58
								135	159				3.97	0.28
								149	160				4.25	5.84
								122	117				4.73	7.52
								115	181				4.59	0.53
								89	109				4.14	7.2
								171	138				3.68	0.59
								139	162				4.61	1.71
								152	149				4.65	0.51
								150	165				4.23	0.57
								143	174				4.76	6.7
								458	152				4.06	0.56
								183	198				4.47	1.21
								124	165				4.06	1.21
								145	118				5.05	7.12
								161	154				4.92	0.82
								152	138				4.81	4.86
								146	149				3.95	0.24
								153	165				4.32	0.02
								123	165				3.64	0.5
								124	130				4.59	9.37
								100	163				3.77	1.75
								143	149				5	6.17
								171	344				4.61	9.06
								154	141				4.31	0.17
								127	112				4.26	0.4
								151	147				5.33	0.42
								150	148				3.84	10.73
								129	96				5.03	0.62
								104	166				3.86	0.77
								152	175				5.09	6.54
								155	155				4.27	4.21
								117	168				3.84	0.21
								141	134				3.67	2.56
								140	156				5.3	4.58
								142	110				4.78	2.77
								139	153				4.52	4.81
								152	133				3.99	0.31
								128	159				3.84	2.36
								146	130				3.9	0.76
								144	130				4.26	0.23
								135	176				8.35	1.51
								169	152				4.24	4.56
								165	152				5.15	5.79
								178	155				4.85	7.43
								137	176				4.19	1.98
								149	166				5.16	1.24
[truncated: 32,291 more rows]

## Sheet: Fig 5
Fig 5C	SRSF3/β-actin			TRIM28/β-actin			MDC1/β-actin
	siCtrl	siSRSF3		siCtrl	siSRSF3		siCtrl	siSRSF3
	1.3523	0.535025		1.64406	0.542769		5.77462	1.66753
	1.62396	0.200872		1.56229	0.247775		5.6396	1.24732
	1.41085	0.121449		0.703983	0.45486		4.81841	1.71888
Fig 5D	SRSF3/β-actin			TRIM28/β-actin			MDC1/β-actin
	siCtrl	siTRIM28		siCtrl	siTRIM28		siCtrl	siTRIM28
	2.50848	1.41006		1.53405	0.55408		1.34441	0.641484
	2.66505	0.922305		1.29819	0.399888		0.910636	0.488292
	1.90688	0.739841		1.66243	0.444233		1.10752	0.548074
Fig 5E	SRSF3/β-actin			TRIM28/β-actin			MDC1/β-actin
	siCtrl	siMDC1		siCtrl	siMDC1		siCtrl	siMDC1
	2.1169	1.48534		1.35534	0.940008		1.39933	0.105079
	3.01019	1.08967		2.15477	0.841819		0.877408	0.292352
	2.14289	1.35687		1.93134	1.29446		1.46791	0.130537
Fig 5F	SRSF3/β-actin			TRIM28/β-actin			MDC1/β-actin
	siCtrl	siSRSF3		siCtrl	siSRSF3		siCtrl	siSRSF3
	1.41889	0.851809		1.25968	0.844014		0.438567	0.504602
	1.06662	0.582768		1.09293	1.151		0.683368	1.20691
	1.42241	0.624009		1.04653	0.927028		0.641553	0.594891
Fig 5G	SRSF3/β-actin			TRIM28/β-actin			MDC1/β-actin
	siCtrl	siTRIM28		siCtrl	siTRIM28		siCtrl	siTRIM28
	2.34633	0.0736939		3.13388	0.0986277		2.35893	0.927447
	4.61901	0.278608		3.00882	0.115892		2.46056	0.785627
	1.75696	0.13215		1.5398	0.167634		1.47931	0.605467
Fig 5H	SRSF3/β-actin			TRIM28/β-actin			MDC1/β-actin
	siCtrl	siMDC1		siCtrl	siMDC1		siCtrl	siMDC1
	2.11355	1.81179		1.18982	0.375408		1.06537	0.693397
	2.94138	1.62694		1.31382	0.337155		1.23339	0.773161
	2.08852	1.2716		1.37372	0.231518		1.40676	0.56966

## Sheet: Fig 6
Fig 6A	TRIM28/β-actin				p-TRIM28/β-actin				MDC1/β-actin
	ctrl	HFD	MASH		ctrl	HFD	MASH		ctrl	HFD	MASH
	0.553445	0.28489	0.123062		0.561737	0.215057	0.0687049		0.789907	0.109593	0.159133
	0.627474	0.170255	0.138235		0.581654	0.114867	0.0657346		1.01877	0.0966872	0.136406
	0.970337	0.141488	0.153494		0.614529	0.086825	0.306758		0.883668	0.232447	0.130178
									0.723995	0.0907703	0.159693
Fig 6B	TRIM28/β-actin			p-TRIM28/β-actin			MDC1/β-actin			ATM/β-actin
	MBCD	PA		MBCD	PA		MBCD	PA		MBCD	PA
	0.882651	0.246971		0.750481	0.396858		0.291773	0.0948681		1.22725	0.118983
	0.848572	0.392957		0.991499	0.548791		0.278845	0.0658999		1.26628	0.115008
	1.38744	0.346592		1.5377	0.540434		0.399681	0.04834		0.937459	0.261468
Fig 6C	SRSF3/β-actin					TRIM28/β-actin					p-TRIM28/β-actin					MDC1/β-actin
	ctrl	PA+GFP	PA+WT	PA+K11R		ctrl	PA+GFP	PA+WT	PA+K11R		ctrl	PA+GFP	PA+WT	PA+K11R		ctrl	PA+GFP	PA+WT	PA+K11R
	6.84245	2.3892	2.69068	4.52926		1.47885	0.588584	0.938498	1.53338		0.177193	0.37351	0.798048	1.58164		1.95326	0.896959	0.429833	2.05814
	6.84793	1.65832	1.6065	4.75855		1.68602	0.388932	1.2418	1.35446		0.269099	0.228995	0.670907	1.07241		1.65569	0.507314	0.365066	0.898987
	5.0591	1.74952	1.57023	2.72471		1.36677	0.420591	1.17468	1.00522		0.290648	0.336468	0.70277	1.12401		1.59591	0.332206	0.395795	1.0541

## Sheet: Fig 7
Fig 7A	γH2ax/β-actin
	si-Control	si-TRIM28
	1.181	2.75636
	0.632233	1.89428
	0.490842	1.76143
Fig 7B	TRIM28/β-actin			γH2ax/β-actin
	Flox	TRIM28-HKO		Flox	TRIM28-HKO
	1.45929	0.348987		0.0855669	0.266618
	1.5727	0.285184		0.0268184	0.441972
	1.19105	0.510998		0.0901826	0.440387
	1.55804	0.495563		0.166545	0.579788
		0.55997			0.476798
Fig 7C	TRIM28/β-actin			γH2ax/β-actin
	Flox	TRIM28-HKO		Flox	TRIM28-HKO
	0.428072	0.276771		0.888383	1.65024
	1.15238	0.193123		0.850412	1.11314
	2.39381	0.0379207		0.975245	0.888637
	2.14043	0.0609418		0.560028	1.17727
	1.0173	0.0907704		0.492296	2.50007
	1.12123	0.19891		0.496712	1.08875
		0.0511883			1.52581
Fig 7D	SRSF3/β-actin					TRIM28/β-actin					γH2ax/β-actin
	control	si-SRSF3	TRIM28-OE	si-SRSF3+TRIM28-OE		control	si-SRSF3	TRIM28-OE	si-SRSF3+TRIM28-OE		control	si-SRSF3	TRIM28-OE	si-SRSF3+TRIM28-OE
	2.98256	1.47533	2.09689	1.67807		0.598131	0.505759	1.57803	2.35656		0.580597	1.53077	0.619257	1.02119
	1.9734	1.21911	2.85366	1.39947		0.535195	0.665883	1.88905	2.52259		0.312313	1.36881	0.99249	1.00659
	2.34486	1.03116	2.87093	0.97819		0.669346	0.516418	2.24929	1.71631		0.612738	1.1885	0.808496	0.638081
Fig 7E	tumor number			liver/body weight
	Flox	TRIM28-HKO		Flox	TRIM28-HKO
	0	11		0.0415184	0.0660635
	0	14		0.0460353	0.0990926
	0	17		0.047693	0.0573941
	0	4		0.0470574	0.0624327
	0	3		0.0464591	0.0618764
	0	23		0.0472984	0.0533309
	1	19		0.0642388	0.0662233
		4			0.0809963

## Sheet: Fig 8
Fig 8A	Pearson's correlation
	DMSO	CPT
	0.1	0.63
	0.16	0.83
	0.05	0.82
Fig 8B	Pearson's correlation
	DMSO	CPT
	0.106	0.92
	0.032	0.919
	0.16	0.806
Fig 8C	Pearson's correlation
	DMSO	CPT
	0.22	0.928
	0.054	0.82
	0.212	0.873
Fig 8D	Pearson's correlation
	DMSO	CPT
	0.234	0.242
	-0.21	-0.105
	0.086	-0.094

## Sheet: Fig 9
Fig 9B	liver/body weight					sirius red
	control	DEN	GFP	K11R		control	DEN	GFP	K11R
	0.0324047	0.05684	0.0738809	0.117909		0.049	11.028	7.822	2.113
	0.0348892	0.0657406	0.0841987	0.0827828		0.058	4.636	7.461	1.883
	0.0462525	0.0736543	0.0910637	0.0760705		0.069	3.132	3.169	0.902
	0.0429182	0.0841245	0.0814682	0.0720207		0.185	5.452	6.445	1.644
	0.0466102		0.0811986	0.0958207
	0.0455747		0.0704205	0.0685276
	0.0434601		0.061732	0.0733333
	0.0467977
	0.0482472
	0.0354048
	0.0494978
	0.0414104
Fig 9C	tumors
	GFP	K11R
	7	7
	8	1
	9	1
	10	4
Fig 9E	gH2AX positive cell/field 10x
	control	DEN	GFP	K11R
	1	56	43	24
	0	24	62	22
	0	34	69	25
